# Supplementary material for: Identification of Tumor Suppressors and Oncogenes from Genomic and Epigenetic Features in Ovarian Cancer
Source: PLoS One. 2011 Dec 8;6(12):e28503. doi: 10.1371/journal.pone.0028503 (PMC3234280; doi:10.1371/journal.pone.0028503)
Supplement: Table S1 — MOMA identified hypomethylated and hypermethylated genes in ovarian cancer tumor samples for MSKCC data set. Tumor to Normal methylation ratios are presented for hypomethylated and hypermethylated genes in 42 MSKCC samples from the MOMA platform. All MOMA data can be found in the GEO database (http://www.ncbi.nlm.nih.gov/geo/) for the subseries reference identifier GSE27940. (XLS) [file pone.0028503.s009.xls]

## Sheet: Sheet1
Table S1
Wrzeszczynski, KO. & Lucito R., 2011. “Identification of Genomic and Epigenetic Features of Tumor Suppressors and Oncogenes in Ovarian Cancer”.
Cold Spring Harbor Laboratory, Cold Spring Harbor, NY 11724 USA.
Supplementary Table 1: MOMA Identified Hypomethylated and Hypermethylated Genes in Ovarian Cancer Tumor Samples for MSKCC Data Set*
Chromosome	Gene	Tumor:Normal Ratio	Description
Hypomethylated Genes
1	GJB4	0.8325	Gap Junction beta-4 protein
1	RNPC3	0.8943	RNA binding protein involved in pre-mRNA splicing.
2	USP37	0.8928	Ubiquitin specific protease
3	NDUFB5	0.8835	NADH dehydrogenase complex component
4	DUB3	0.8176	Cellular proliferation protein. Cytokine induced deubiquiting protease, chromosome 4 variant.
7	ASZ1	0.8974	Ankyrin repeat, SAM and basic leucine zipper domain-containing protein 1.
8	WDR21C	0.8675	Hypothetical protein.
9	LCN8	0.8793	Lipoclin 8, iron transporter implicated in tumor metastasis and ovarian cancer.
10	C10orf98	0.8892	NUDT9P1, Pseudogene.
11	OR8B8	0.8187	Olfactory Receptor 8B, GPCR.
14	ERH	0.8949	Upregulated in breast and ovarian cancers.
16	LDHD	0.8827	Lactate Dehydrognease D, Warburg effect candidate.
17	PSMB6	0.8951	Proteasome subunit, protein degradation.
17	PGS1	0.8965	Glycerophospholipid metabolism.
19	CAPS	0.7569	Calcyphosin, calcium transport, oncogene implicated in endometrial cancer.
19	CGB1	0.8767	Chorionic gonadotropin, beta polypeptide 1
21	KRTAP10-6	0.8949	Keratin associated protein
X	KCND1	0.8863	Potassium channel
Hypermethylated Genes
1	RUNX3	1.3833	Transcription factor and tumor suppressor, known hypermethylation in ovarian cancer.
1	OXCT2	1.3413	succinyl-CoA:3-oxoacid CoA transferase.
1	ALX3	1.5487	Homeobox protein.
2	OSR1	1.3695	p53 activator.
2	ZNF513	1.3771	Zinc finger protein.
2	SIX3	1.3648	Homeobox protein.
2	TCF7L1	1.3644	Transcription factor in WNT signaling pathway.
2	FOXD4L1	1.4529	Fox family of transcription factors.
2	CENTG2	1.3916	Arf-GAP protein family.
3	AMIGO3	1.3363	Cell adhesion protein.
3	TRH	1.387	Thyrotropin-releasing hormone.
3	ZIC4	1.3494	Zinc finger involved in Dandy-Walker malformation.
3	ZIC1	1.3889	Zinc finger involved in Dandy-Walker malformation.
3	CLDN11	1.3811	Claudin family of junction proteins.
4	BAPX1	1.4977	Transcription factor, regulator of RUNX genes.
4	PHOX2B	1.5635	Paired family of homeobox transcription factors.
4	KCTD8	1.3756	Potassium channel tetramerization domain containing 8
4	SMARCAD1	1.434	SWI/SNF protein family member, chromatin binding.
4	POU4F2	1.3323	Pou DNA binding domain protein, transcription factor.
5	IRX1	1.3433	Homeobox developmental gene.
5	RLN3R1	1.3773	Relaxin/insulin-like family peptide receptor 3.
5	PCDHA4	1.5289	Protocadherin alpha family.
5	PCDHA5	1.5116	Protocadherin alpha family.
5	PCDHA8	1.3905	Protocadherin alpha family.
5	PCDHGA12	1.3344	Protocadherin gamma-A12.
6	HIST1H3C	1.3531	Nucleosome core protein, Histone H3.1.
6	HTR1B	1.356	Serotonin receptor 1B.
7	HOXA9	1.4113	Homeobox protein 9, transcription factor.
7	HOXA11	1.3331	Homeobox protein1, transcription factor.
7	SND1	1.3716	Staphylococcal nuclease and tudor domain containing 1.
7	NOM1	1.4042	Nucleolar protein with MIF4G domain 1, translational protein.
8	SOX7	1.3744	SOX family of embryonic developmental transcription factors.
8	GATA4	1.3833	GATA family of zinc-finger transcription factors.
8	NEF3	1.4549	Neurofilament protein.
8	ADRA1A	1.3727	Adrenergic receptor (GPCR superfamily).
8	GOR	1.5618	RNA Exonuclease (REX1).
8	COL14A1	1.3741	Collagen.
9	DMRT1	1.5219	Zinc-finger transcription factor, sex-determining pathway.
9	C9orf23	1.3702	Alba-like gene product.
9	NR4A3	1.3447	Nuclear hormone receptor.
10	GAD2	1.3563	Glutamate decarboxylase 2.
10	PRSS11	1.345	Serine Protease.
10	EBF3	1.3303	Early B-cell factor type 3, zinc-finger transcription factor.
11	KCNA4	1.3484	Potassium channel.
12	KCNJ8	1.4986	Potassium channel.
12	DDN	1.3684	Cytoskeletal protein Dendrin.
12	TRHDE	1.3383	Thyrotropin-releasing hormone specific aminopeptidase.
13	CDX2	1.4278	Homeobox transcription factor.
14	OTX2	1.4003	Homeobox transcription factor.
14	DIO3	1.347	Iodothyronine deiodinase type 3.
15	ONECUT1	1.3383	Homeobox transcription factor.
16	SALL1	1.3718	Zinc-finger transcription factor, involved in organogenesis.
17	HAP1	1.3357	Huntingtin-associated protein 1.
18	TGIF	1.3646	TALE homeobox protein, transcription regulator.
19	ARHGEF1	1.4528	Rho GTPase.
20	VSX1	1.3763	Visual system homeobox transcription factor.
20	SLC32A1	1.3454	GABA transporter membrane protein.
20	GATA5	1.4443	GATA-binding, zinc finger transcription factor.
*Tumor to Normal methylation ratios are presented for hypomethylated and hypermethylated genes in 42 MSKCC samples from the MOMA platform. All MOMA data can be found in the GEO database (http://www.ncbi.nlm.nih.gov/geo/) for the subseries reference identifier GSE27940
