# Supplementary material for: Identification of Tumor Suppressors and Oncogenes from Genomic and Epigenetic Features in Ovarian Cancer
Source: PLoS One. 2011 Dec 8;6(12):e28503. doi: 10.1371/journal.pone.0028503 (PMC3234280; doi:10.1371/journal.pone.0028503)
Supplement: Table S2 — Correlation values per gene for copy number variation, methylation, and expression. Correlation values for gene expression with copy number variation and separately methylation are presented for each gene in the A) MSKCC data set and B) TCGA data set. Significance values of Euclidean distances calculated between normal and tumor samples for methylation and expression data points for all genes in all samples and either in a deleted or amplified state is provided in the final three columns. (XLS) [file pone.0028503.s010.xls]

## Sheet: Sheet 2A
Table S2A
Wrzeszczynski, KO. & Lucito R., 2011. “Identification of Genomic and Epigenetic Features of Tumor Suppressors and Oncogenes in Ovarian Cancer”.
Cold Spring Harbor Laboratory, Cold Spring Harbor, NY 11724 USA.
Supplementary Table 2A: Copy Number Variation, Methylation, Expression Correlation Values - MSKCC Data Set.
Gene	CNV-Expression Correlation - MSKCC	Methylation-Expression Correlation - MSKCC	Tumor:Normal Methyation-Expression Distance p-value	Deletion Genes Euclid Distance p-value	Amplified Genes Euclid Distance p-value
C10orf57	0.797824	-0.445024	2.2e-16	N/A	0.0001308
ZNF643	0.792469	-0.33288	2.2e-16	N/A	1.346e-09
CP110	0.788797	N/A	0.8056	N/A	7.67e-05
PHACTR2	0.783543	-0.389097	0.0003359	N/A	3.021e-06
ZCCHC2	0.769303	N/A	N/A	N/A	N/A
CEBPG	0.756957	-0.502852	2.735e-08	N/A	6.42e-10
PIGN	0.703347	-0.531127	2.2e-16	N/A	1.971e-10
LRP3	0.700761	0.395754	2.2e-16	N/A	1.33e-12
IDH3B	0.69058	-0.289822	9.106e-09	N/A	N/A
PSMF1	0.687778	N/A	2.2e-16	N/A	N/A
PRKD1	0.68223	-0.265727	0.9794	N/A	2.027e-07
SUPT6H	0.680051	N/A	2.2e-16	2.2e-16	2.991e-14
RLF	0.678227	-0.335781	2.2e-16	N/A	9.79e-13
PEPD	0.676018	-0.506772	5.73e-16	N/A	2.2e-16
SF3A3	0.653158	-0.354127	2.2e-16	N/A	4.397e-09
EIF2C1	0.650031	-0.0983784	4.606e-09	N/A	2.25e-07
C1orf50	0.635869	-0.0606553	0.04386	N/A	0.0003556
PLCB4	0.634953	N/A	N/A	N/A	N/A
LRFN3	0.633037	-0.199341	3.577e-07	N/A	9.075e-08
MGST2	0.63298	N/A	N/A	N/A	N/A
SCPEP1	0.630672	0.120799	2.2e-16	0.1648	N/A
PDCD5	0.630182	-0.281089	2.2e-16	N/A	5.302e-13
CLK2	0.623515	-0.231886	2.2e-16	N/A	N/A
SMARCA5	0.622354	-0.0631877	7.813e-08	0.5144	N/A
PYGB	0.618976	-0.215386	2.2e-16	N/A	N/A
RAB20	0.617586	-0.227571	0.02597	0.3172	N/A
EXOSC5	0.610257	N/A	N/A	N/A	N/A
GNL2	0.610149	N/A	2.2e-16	N/A	0.03775
PTPRO	0.608734	-0.226891	2.2e-16	N/A	N/A
PPOX	0.607593	-0.398079	6.635e-05	N/A	N/A
MLL4	0.603083	0.0409657	2.2e-16	N/A	2.2e-16
TRAPPC3	0.603049	-0.369472	2.2e-16	N/A	2.901e-16
USP21	0.602578	N/A	2.2e-16	N/A	N/A
FANCG	0.600234	-0.12223	2.2e-16	N/A	N/A
C9orf82	0.5996	-0.1346	9.666e-13	N/A	3.535e-08
TIMM17B	0.596888	-0.159234	2.2e-16	N/A	2.652e-12
TOE1	0.595561	N/A	N/A	N/A	N/A
BRWD1	0.593989	0.136627	2.2e-16	4.729e-10	N/A
MRPL15	0.593073	N/A	N/A	N/A	N/A
PPP2R2A	0.591616	-0.160949	2.199e-10	3.46e-11	N/A
UBA2	0.591456	-0.143921	N/A	N/A	N/A
NSFL1C	0.589818	N/A	N/A	N/A	N/A
ABCD3	0.585712	-0.279566	2.2e-16	N/A	N/A
SMARCAL1	0.585522	0.0390277	2.2e-16	N/A	N/A
CEBPA	0.58358	-0.190941	2.2e-16	N/A	2.2e-16
CASC3	0.58165	N/A	N/A	N/A	N/A
TEX10	0.580592	0.0141196	2.2e-16	0.002767	N/A
DECR1	0.576984	-0.018295	2.2e-16	5.164e-14	8.23e-11
ARFGEF1	0.576798	-0.251933	2.2e-16	0.2793	6.428e-12
RALY	0.575917	-0.0543153	0.1233	N/A	N/A
ARHGEF17	0.573301	-0.315777	2.2e-16	N/A	N/A
SLC31A1	0.572232	0.144261	2.2e-16	1.432e-06	N/A
DLG1	0.570921	-0.0457767	2.2e-16	2.2e-16	N/A
ZFP37	0.570909	-0.00948452	2.2e-16	0.001592	N/A
ELF2	0.570604	0.128294	2.2e-16	1.229e-08	N/A
ZFYVE21	0.569472	-0.152794	2.2e-16	3.468e-14	N/A
BCKDHA	0.568897	N/A	N/A	N/A	N/A
KIAA0355	0.56887	N/A	N/A	N/A	N/A
STRN3	0.566878	N/A	2.2e-16	N/A	2.2e-16
SYK	0.565894	-0.204466	1.014e-07	0.0002191	N/A
TRIT1	0.562398	-0.380966	2.2e-16	N/A	2.2e-16
MTR	0.556353	-0.168795	2.2e-16	N/A	N/A
COIL	0.555981	N/A	2.2e-16	0.0002034	N/A
BSPRY	0.55558	0.030121	2.2e-16	0.005131	N/A
PPIF	0.55538	-0.161761	2.2e-16	N/A	1.57e-14
SECISBP2	0.552307	0.21461	0.1842	0.1618	N/A
XPA	0.551655	N/A	N/A	N/A	N/A
TAF1A	0.550237	-0.0906932	2.2e-16	N/A	N/A
RTCD1	0.549406	N/A	2.2e-16	N/A	N/A
HOXB5	0.548916	-0.173263	2.486e-11	0.00461	N/A
NANS	0.547938	-0.311217	0.4883	0.01576	N/A
NFE2L3	0.546197	0.134662	2.2e-16	N/A	N/A
TRAF4	0.545589	0.0944756	2.2e-16	2.2e-16	3.867e-14
ACAT1	0.543459	-0.0403296	2.2e-16	N/A	N/A
ACADS	0.541694	-0.0560173	2.2e-16	N/A	3.492e-14
MTHFD1	0.541236	-0.0393181	2.2e-16	4.85e-05	N/A
MED6	0.540704	N/A	N/A	N/A	N/A
HOXB7	0.54029	-0.0931981	2.2e-16	1.338e-07	N/A
SUPT16H	0.540251	-0.250275	6.949e-14	N/A	1.197e-06
GALNT11	0.538963	N/A	N/A	N/A	N/A
RPS5	0.538863	-0.0396799	2.2e-16	3.016e-14	N/A
NINJ2	0.535921	N/A	N/A	N/A	N/A
LGTN	0.53569	N/A	N/A	N/A	N/A
ZNF426	0.535192	-0.112032	2.2e-16	5.381e-07	5.57e-07
ARMC1	0.53324	N/A	N/A	N/A	N/A
ABCE1	0.532914	N/A	2.2e-16	8.334e-07	N/A
AHSA1	0.531732	-0.125721	2.2e-16	3.454e-08	N/A
GLB1L	0.530157	N/A	2.2e-16	N/A	N/A
DR1	0.52896	-0.0423226	2.2e-16	N/A	N/A
DCTN2	0.528479	0.359178	2.2e-16	N/A	N/A
PIK3CA	0.528115	-0.0242579	0.0129	N/A	N/A
ERH	0.527754	N/A	2.2e-16	0.0004364	N/A
P2RY2	0.525998	-0.21903	2.2e-16	N/A	N/A
ARAF	0.525855	N/A	9.993e-08	N/A	6.82e-07
POGK	0.524533	-0.0427269	2.2e-16	N/A	N/A
PPIH	0.523694	-0.231843	1.386e-13	N/A	1.494e-13
ABHD4	0.523355	N/A	N/A	N/A	N/A
MPP6	0.520961	N/A	N/A	N/A	N/A
AGPAT5	0.520411	-0.0611987	2.2e-16	2.2e-16	N/A
FAF1	0.519062	N/A	N/A	N/A	N/A
AGL	0.517853	-0.0986404	2.2e-16	N/A	N/A
SPAG5	0.517672	0.0734957	2.2e-16	2.2e-16	4.54e-14
DCP1A	0.517235	0.103606	0.7293	N/A	N/A
UQCRB	0.516264	N/A	N/A	N/A	N/A
DCTN6	0.515475	0.0511494	2.2e-16	8.25e-09	N/A
MAFF	0.515356	0.0121726	0.06395	0.5959	N/A
OXR1	0.513646	0.0682383	2.2e-16	N/A	7.645e-05
CBLC	0.513016	-0.0546063	2.2e-16	2.341e-16	3.292e-15
SHQ1	0.511463	-0.201587	2.2e-16	N/A	N/A
CRNKL1	0.510162	-0.30011	0.5318	N/A	N/A
FAT2	0.510007	N/A	N/A	N/A	N/A
CNOT7	0.509578	N/A	N/A	N/A	N/A
TOM1L1	0.508633	-0.0164315	N/A	N/A	N/A
ZCCHC8	0.5086	-0.0761669	2.2e-16	N/A	N/A
C20orf103	0.506577	-0.468307	0.3623	N/A	1.674e-08
TPR	0.504006	N/A	N/A	N/A	N/A
LMAN2	0.503992	0.0110539	2.2e-16	N/A	N/A
DDX27	0.503047	N/A	N/A	N/A	N/A
COPS5	0.502688	N/A	N/A	N/A	N/A
ZW10	0.502681	N/A	2.2e-16	N/A	N/A
PDLIM2	0.501831	-0.220872	2.2e-16	0.1588	N/A
NR2C1	0.501292	0.00938789	2.2e-16	N/A	N/A
ZNF180	0.501261	-0.109948	2.2e-16	2.102e-08	2.662e-12
ZNF623	0.500958	N/A	N/A	N/A	N/A
KIAA0100	0.500922	N/A	2.2e-16	0.02735	5.369e-11
TRAM1	0.500566	-0.163313	2.2e-16	4.508e-13	0.4334
BRF2	0.49967	N/A	2.2e-16	1.992e-15	2.2e-16
SLC35A3	0.499594	N/A	0.2368	N/A	N/A
SAV1	0.499395	-0.278421	2.2e-16	1.164e-06	N/A
PPP2R5B	0.497904	0.109945	2.2e-16	N/A	N/A
TOPORS	0.496934	N/A	N/A	N/A	N/A
RAB35	0.496201	0.056225	2.2e-16	N/A	1.59e-10
CD320	0.496019	-0.315122	2.2e-16	1.823e-12	1.566e-15
ERCC3	0.495795	-0.0891525	1.15e-11	N/A	N/A
HOXB6	0.495556	-0.205081	2.2e-16	4.716e-11	N/A
PRPF38B	0.495125	N/A	N/A	N/A	N/A
ZBTB5	0.495103	-0.108892	2.2e-16	N/A	N/A
HOXB2	0.494992	-0.409977	0.01019	0.312	N/A
CTNNBL1	0.49458	N/A	0.1596	N/A	0.1159
TARBP2	0.49364	-0.0494772	2.093e-14	N/A	N/A
ZDHHC4	0.491869	-0.0748599	2.2e-16	7.866e-11	N/A
ZBTB10	0.491654	0.222967	N/A	N/A	N/A
POLR3B	0.491499	-0.344188	0.9981	N/A	N/A
TTC13	0.490935	N/A	2.2e-16	N/A	N/A
FBXO34	0.490032	-0.267949	1.922e-13	0.03961	N/A
SF3B5	0.489757	N/A	2.2e-16	N/A	6.422e-10
ESRRA	0.489584	-0.030262	2.2e-16	N/A	N/A
RB1CC1	0.489111	-0.0781241	2.2e-16	1.545e-11	8.347e-06
BTBD3	0.488986	0.0356525	0.1564	N/A	0.01536
AREG	0.488804	-0.00648878	3.74e-11	N/A	0.2897
BTC	0.488686	-0.0891954	2.2e-16	N/A	4.528e-05
MOSPD3	0.488426	-0.164952	2.2e-16	N/A	N/A
SEMA4D	0.488149	N/A	N/A	N/A	N/A
AKR1A1	0.48714	-0.30425	2.2e-16	N/A	2.962e-05
CLN5	0.486791	0.106706	2.2e-16	2.331e-14	N/A
TFE3	0.486633	N/A	N/A	N/A	N/A
SNIP1	0.486379	N/A	2.2e-16	N/A	2.2e-16
P2RY6	0.486113	N/A	2.2e-16	N/A	N/A
PPIE	0.484089	-0.114599	2.2e-16	N/A	2.2e-16
DAPK1	0.483936	0.121125	2.2e-16	0.005637	N/A
POLB	0.483595	-0.218686	2.2e-16	0.002193	N/A
MAK10	0.483591	-0.0830996	2.2e-16	8.453e-10	N/A
CA6	0.482907	N/A	N/A	N/A	N/A
BCAT2	0.482533	-0.149629	2.2e-16	0.5431	N/A
PIAS1	0.482418	-0.067301	0.05439	0.7937	N/A
COX6B1	0.480783	N/A	N/A	N/A	N/A
EIF2B3	0.480429	-0.29695	1.449e-09	N/A	2.302e-06
FARP2	0.480156	N/A	0.7165	N/A	N/A
SNAPC1	0.478616	N/A	2.2e-16	1.531e-06	N/A
PANK2	0.478382	-0.0828443	2.2e-16	N/A	N/A
RPS8	0.476666	-0.157822	2.2e-16	N/A	1.21e-11
RRAGC	0.476586	-0.334808	2.2e-16	N/A	3.645e-13
BLOC1S1	0.475056	-0.16954	2.2e-16	N/A	N/A
STK3	0.475052	N/A	N/A	N/A	N/A
ARHGEF11	0.474852	-0.1694	2.2e-16	N/A	N/A
C20orf4	0.474578	-0.0939983	2.2e-16	N/A	6.995e-12
STAU2	0.474107	0.0392798	2.2e-16	8.408e-07	2.2e-16
GOLGA5	0.47341	0.0301911	2.473e-09	0.001494	N/A
SLC35A5	0.472525	N/A	N/A	N/A	N/A
APBB1IP	0.47006	0.244202	0.02295	N/A	N/A
POU2F1	0.469355	0.241057	2.2e-16	N/A	N/A
NCOA2	0.469353	-0.120424	2.2e-16	4.512e-09	3.365e-05
NFS1	0.469097	N/A	N/A	N/A	N/A
RPS19	0.468629	-0.0961911	2.2e-16	2.2e-16	2.2e-16
SCARB2	0.468614	-0.393224	2.2e-16	N/A	N/A
GPKOW	0.46839	-0.312499	0.3559	N/A	0.0005037
MAPRE1	0.467696	-0.134898	2.2e-16	N/A	N/A
RNMT	0.465621	-0.124328	2.2e-16	N/A	N/A
DNALI1	0.465587	N/A	2.2e-16	N/A	0.7814
RPL7	0.464885	-0.0437697	N/A	N/A	N/A
C1orf25	0.464629	N/A	N/A	N/A	N/A
SORL1	0.464581	-0.23815	0.05258	N/A	N/A
ZNF318	0.464188	-0.00993429	2.2e-16	N/A	N/A
MRPS35	0.463652	N/A	N/A	N/A	N/A
FBXO28	0.46316	-0.158286	8.524e-07	N/A	N/A
MTA2	0.462408	-0.0978196	2.2e-16	N/A	N/A
MELK	0.461992	N/A	2.2e-16	3.88e-09	N/A
WDR3	0.461963	N/A	6.159e-06	N/A	1.959e-05
TMEM48	0.460933	N/A	N/A	N/A	N/A
RDH11	0.46061	N/A	N/A	N/A	N/A
RCN1	0.46047	0.136513	2.2e-16	N/A	N/A
CTPS	0.460214	-0.301424	2.2e-16	N/A	5.29e-14
ZNF281	0.459938	0.102336	2.2e-16	N/A	N/A
TFDP2	0.45948	-0.00620113	4.409e-08	N/A	4.646e-05
CDH2	0.458705	0.180232	2.2e-16	N/A	N/A
RAPGEF1	0.45851	N/A	N/A	N/A	N/A
PRRG2	0.458364	N/A	2.2e-16	0.4982	N/A
TNPO3	0.456548	-0.253251	2.2e-16	N/A	N/A
LSM1	0.456245	-0.183889	2.2e-16	0.01583	5.928e-11
TYMS	0.455707	N/A	2.2e-16	N/A	N/A
PSEN1	0.455646	0.311532	2.2e-16	0.2603	N/A
GOLT1B	0.455348	N/A	N/A	N/A	N/A
NINJ1	0.455292	0.00318187	2.2e-16	0.2466	N/A
LPHN2	0.455189	0.00764347	2.2e-16	N/A	N/A
CST3	0.455102	-0.0382049	2.2e-16	N/A	N/A
TSPAN9	0.455051	0.254935	2.2e-16	N/A	N/A
PPP2R5E	0.454632	0.273506	2.2e-16	1.195e-07	N/A
PIGL	0.454419	N/A	N/A	N/A	N/A
SIPA1L1	0.454204	N/A	N/A	N/A	N/A
CRIM1	0.45398	0.432035	2.2e-16	N/A	N/A
TSN	0.453764	-0.191382	2.2e-16	N/A	N/A
ZNF322A	0.453462	-0.182021	N/A	N/A	N/A
UNG	0.452772	-0.239465	2.2e-16	N/A	N/A
FKBP1A	0.452755	N/A	2.2e-16	N/A	N/A
RNPEPL1	0.452226	-0.0808433	2.2e-16	N/A	N/A
UBE4B	0.452036	-0.40475	2.2e-16	N/A	N/A
CUTC	0.45197	N/A	N/A	N/A	N/A
PLEKHF2	0.451057	0.00660393	2.2e-16	6.317e-12	2.146e-11
C13orf18	0.450045	N/A	2.2e-16	1.993e-06	N/A
KIAA0319L	0.448322	N/A	N/A	N/A	N/A
LRFN4	0.447538	0.255797	2.2e-16	N/A	N/A
EIF1AX	0.446944	0.173117	2.845e-12	N/A	0.00518
ARMC8	0.446942	N/A	2.2e-16	N/A	1.17e-11
DERA	0.446834	0.0542679	2.2e-16	N/A	N/A
RALBP1	0.446337	0.32197	2.2e-16	N/A	N/A
TTC4	0.446212	-0.0926567	0.002538	N/A	0.001945
KIF1A	0.446109	0.160361	0.1651	N/A	N/A
HDAC6	0.44607	-0.223668	2.2e-16	N/A	2.2e-16
GPRC5B	0.446068	-0.10468	2.2e-16	N/A	6.308e-12
RNF123	0.445768	0.150224	2.2e-16	N/A	N/A
ATM	0.445738	N/A	0.02322	N/A	N/A
OVOL1	0.445736	-0.370442	2.2e-16	N/A	N/A
KIF13B	0.44559	N/A	0.404	0.1386	N/A
MTAP	0.44554	N/A	2.2e-16	N/A	N/A
IPO4	0.445491	-0.231025	4.645e-16	N/A	6.003e-07
RPAP1	0.44519	N/A	2.2e-16	2.2e-16	N/A
CLK3	0.444914	-0.132982	3.747e-11	0.2594	N/A
SFRS11	0.444698	N/A	N/A	N/A	N/A
GCC2	0.444684	-0.0896353	2.2e-16	N/A	N/A
RARS	0.444545	-0.0758196	2.2e-16	N/A	N/A
LDOC1	0.444278	-0.141357	0.3985	N/A	0.6791
CPNE3	0.444083	N/A	2.2e-16	0.0001196	0.0002512
WDR74	0.443943	N/A	N/A	N/A	N/A
ZNF287	0.443629	-0.0776632	2.2e-16	7.734e-07	9.044e-05
ATP5L	0.443622	-0.0779712	2.2e-16	N/A	N/A
CPT2	0.442709	-0.228566	2.2e-16	N/A	0.04135
HMBS	0.442566	N/A	2.2e-16	N/A	N/A
CNOT1	0.442114	-0.418876	1.37e-08	0.8768	N/A
TDG	0.442001	0.0301907	2.2e-16	N/A	N/A
MLLT3	0.441862	-0.414836	2.2e-16	N/A	N/A
GPR44	0.441651	N/A	N/A	N/A	N/A
FBXL12	0.441582	-0.191955	2.2e-16	0.3323	2.017e-10
TMOD1	0.441308	N/A	N/A	N/A	N/A
ZNF259	0.441124	0.00905726	2.2e-16	N/A	N/A
POLR2D	0.440941	-0.0600574	2.2e-16	N/A	N/A
TSG101	0.440619	-0.232686	2.2e-16	2.174e-13	N/A
IGBP1	0.440493	0.113158	2.2e-16	N/A	3.875e-08
DPYSL2	0.440215	0.0218769	2.2e-16	2.2e-16	N/A
CCT2	0.439574	0.0276142	2.2e-16	N/A	N/A
PCSK1N	0.439077	-0.100828	2.2e-16	N/A	2.988e-09
ARF6	0.438826	-0.170604	2.2e-16	3.786e-10	N/A
DHX35	0.438635	-0.213181	2.2e-16	N/A	3.496e-07
C12orf5	0.438221	-0.181533	2.989e-12	N/A	N/A
RBM23	0.437975	-0.0505522	2.2e-16	N/A	3.419e-05
PTDSS1	0.437941	-0.0132653	5.717e-06	0.02411	0.1064
FKBP11	0.437867	-0.173717	1.012e-12	N/A	N/A
MPP5	0.436971	N/A	2.2e-16	0.0004317	N/A
RPS4X	0.436868	-0.0648454	2.2e-16	N/A	6.65e-08
F8	0.436713	N/A	0.02169	N/A	0.9541
SQSTM1	0.436653	N/A	N/A	N/A	N/A
RAD54B	0.436519	-0.161296	1.153e-06	0.1753	0.04053
SPTBN2	0.434727	N/A	N/A	N/A	N/A
KCTD9	0.434316	0.198666	2.2e-16	2.2e-16	N/A
CDC6	0.434098	0.145043	2.2e-16	2.2e-16	1.948e-14
CELSR2	0.433925	-0.0353678	0.9573	N/A	N/A
ZNF226	0.433118	N/A	N/A	N/A	N/A
POLR1C	0.432948	N/A	N/A	N/A	N/A
ITIH2	0.432699	N/A	N/A	N/A	N/A
MTERF	0.432576	-0.0448755	2.2e-16	N/A	N/A
PDGFRL	0.431382	N/A	2.2e-16	2.2e-16	N/A
EVL	0.431154	-0.12384	2.221e-11	0.0005394	N/A
EPHA1	0.431136	N/A	N/A	N/A	N/A
VPS16	0.430723	0.00698467	2.2e-16	N/A	N/A
POLR3F	0.429844	-0.139357	2.2e-16	N/A	N/A
RRM1	0.429792	-0.211767	2.2e-16	0.3873	N/A
DHX30	0.429679	0.24012	2.2e-16	N/A	N/A
OPN3	0.429139	-0.0739385	N/A	N/A	N/A
FLOT2	0.428843	-0.116578	2.2e-16	2.2e-16	2.367e-14
GOLGA7	0.428636	-0.220025	2.2e-16	0.2738	N/A
ANKRD10	0.428163	0.0313509	1.971e-11	0.7697	N/A
DRG1	0.427777	N/A	2.2e-16	2.2e-16	N/A
NUP107	0.427719	N/A	2.2e-16	N/A	N/A
C7orf26	0.427196	-0.0658376	2.2e-16	7.688e-12	N/A
HERC1	0.426662	-0.0293678	0.1651	0.07969	N/A
PANK3	0.426012	-0.337211	2.2e-16	N/A	N/A
GALNT7	0.425719	-0.351965	2.2e-16	2.2e-10	N/A
ARHGEF16	0.424931	-0.106477	2.2e-16	N/A	N/A
FAM20B	0.424766	-0.0262444	2.2e-16	N/A	N/A
COPS7B	0.424689	-0.0789651	2.2e-16	N/A	N/A
BXDC5	0.424511	-0.0931965	2.2e-16	N/A	N/A
TNFAIP1	0.424435	0.318615	2.2e-16	2.2e-16	N/A
ZNF7	0.424132	N/A	3.377e-06	N/A	0.6664
HRASLS2	0.424031	N/A	N/A	N/A	N/A
KIAA1797	0.423683	N/A	N/A	N/A	N/A
IDH3G	0.423481	-0.238376	2.2e-16	N/A	0.03739
BAG4	0.422826	-0.206934	2.2e-16	0.002655	9.032e-12
FLJ10357	0.422312	-0.121149	2.2e-16	2.68e-08	1.431e-12
BCAS2	0.422152	N/A	N/A	N/A	N/A
EBAG9	0.421869	-0.174571	2.2e-16	N/A	2.2e-16
MYO5C	0.421316	0.206667	2.2e-16	3.447e-09	N/A
TLR3	0.421256	N/A	N/A	N/A	N/A
ARRB2	0.421248	N/A	2.2e-16	2.2e-16	N/A
ALPP	0.419493	0.371388	0.465	N/A	N/A
UGT2A1	0.419284	N/A	N/A	N/A	N/A
NUCB1	0.418804	N/A	N/A	N/A	N/A
EIF2S1	0.418801	0.0401552	2.2e-16	0.0003023	N/A
NDUFS5	0.417955	N/A	N/A	N/A	N/A
CD6	0.417176	N/A	N/A	N/A	N/A
SENP2	0.417031	0.0677613	2.2e-16	N/A	N/A
ICT1	0.41679	-0.189501	2.2e-16	4.756e-08	N/A
CCT6A	0.416588	N/A	N/A	N/A	N/A
NUPL2	0.416106	N/A	N/A	N/A	N/A
DDX10	0.415784	-0.139118	2.958e-08	N/A	N/A
C21orf2	0.415777	0.0280587	2.2e-16	2.2e-16	N/A
KLHL21	0.415389	-0.270096	2.2e-16	N/A	N/A
ABCD1	0.415231	0.0157565	2.2e-16	N/A	2.2e-16
CAND1	0.415229	N/A	2.2e-16	N/A	N/A
MAGEF1	0.415223	-0.241817	1.63e-11	N/A	N/A
SCMH1	0.415092	0.110117	2.2e-16	N/A	3.541e-15
PACS1	0.414968	0.138408	2.2e-16	N/A	N/A
FANCF	0.414589	-0.142023	2.243e-12	6.198e-06	N/A
SKIL	0.414393	0.0877546	2.2e-16	N/A	N/A
TIAF1	0.413788	-0.226646	N/A	N/A	N/A
FKBP3	0.413714	0.107918	2.2e-16	8.189e-12	N/A
C18orf8	0.413409	-0.0468386	2.2e-16	1.46e-06	N/A
DDX56	0.41327	-0.0248081	2.2e-16	N/A	N/A
RPS20	0.413241	0.00913065	2.2e-16	0.008195	9.517e-08
OSBPL11	0.412868	-0.0246302	2.2e-16	N/A	0.001594
SPATA2	0.412695	-0.335509	2.2e-16	N/A	1.678e-10
PTGIS	0.412466	-0.0353031	2.2e-16	N/A	1.068e-10
TRPS1	0.412452	-0.233099	2.2e-16	N/A	5.882e-06
HOXD3	0.412451	0.0187861	2.2e-16	N/A	N/A
YES1	0.412305	-0.381077	2.2e-16	N/A	N/A
RABEP2	0.41203	0.00589943	2.2e-16	N/A	N/A
ARL6IP4	0.411862	N/A	2.2e-16	N/A	N/A
SSR3	0.411403	-0.110931	2.2e-16	N/A	N/A
DULLARD	0.411334	-0.0957411	2.2e-16	2.2e-16	N/A
GMPPB	0.410771	-0.22202	0.3665	N/A	N/A
EBNA1BP2	0.410657	N/A	N/A	N/A	N/A
INPPL1	0.410166	-0.34514	2.2e-16	N/A	N/A
RUSC1	0.410056	-0.0346231	2.2e-16	N/A	N/A
GOLGB1	0.410002	0.109294	5.307e-16	N/A	5.114e-06
C12orf4	0.409465	N/A	N/A	N/A	N/A
YRDC	0.409322	-0.102052	2.2e-16	N/A	2.322e-10
PSPH	0.408157	-0.10596	9.218e-08	N/A	0.6898
TESK1	0.408045	-0.162201	2.2e-16	0.1066	N/A
TIMM8B	0.407565	N/A	N/A	N/A	N/A
PSMC1	0.407549	-0.131127	2.2e-16	1.774e-09	N/A
JRKL	0.407156	N/A	1.644e-08	N/A	N/A
KIAA0831	0.406072	-0.257565	0.717	0.08336	N/A
VPS13D	0.406029	0.0437564	2.2e-16	N/A	N/A
SDF2	0.405967	N/A	0.0019	0.4313	1.844e-07
PSMD2	0.405916	0.213053	8.687e-08	N/A	N/A
SUPT3H	0.405592	-0.153629	2.2e-16	N/A	N/A
DGKD	0.405482	N/A	N/A	N/A	N/A
AMOTL2	0.405414	N/A	2.2e-16	N/A	1.166e-07
IPO9	0.404962	0.0143114	2.2e-16	N/A	N/A
TGIF2	0.404865	-0.0873313	0.1226	N/A	0.06593
MTHFS	0.404544	0.0849898	2.2e-16	0.2842	N/A
ITGB5	0.404517	-0.256694	2.2e-16	N/A	1.589e-14
NCF4	0.404151	N/A	N/A	N/A	N/A
EIF2B2	0.404059	0.00175666	2.2e-16	5.55e-08	N/A
ANP32B	0.403877	-0.0398189	2.2e-16	6.313e-10	N/A
ALOX5AP	0.403223	N/A	N/A	N/A	N/A
NSF	0.40299	0.059139	0.0007687	2.045e-06	N/A
MAP4K2	0.402682	0.0923361	2.2e-16	N/A	N/A
USP13	0.402641	0.131424	2.2e-16	N/A	N/A
C12orf10	0.40241	N/A	N/A	N/A	N/A
UNC13B	0.401809	-0.0561555	2.2e-16	N/A	N/A
TPP1	0.401714	N/A	N/A	N/A	N/A
MAOB	0.401631	0.0476904	2.2e-16	N/A	1.186e-09
GAS6	0.40153	-0.0487701	2.2e-16	3.168e-14	N/A
PPP2CB	0.401242	-0.105388	2.2e-16	3.333e-08	N/A
TK1	0.401211	N/A	2.2e-16	2.2e-16	N/A
TOPBP1	0.400927	-0.181403	2.2e-16	N/A	7.963e-08
MTM1	0.400892	-0.198433	2.2e-16	N/A	0.001816
ACO1	0.399935	N/A	N/A	N/A	N/A
FN3KRP	0.399506	0.217426	2.2e-16	0.3145	N/A
ZIC1	0.399482	0.216238	2.2e-16	N/A	N/A
MAN1B1	0.399267	-0.0572118	2.2e-16	3.025e-13	N/A
EIF5	0.399102	-0.180826	2.2e-16	2.2e-16	N/A
ATP6V1B2	0.399074	N/A	0.0002161	0.004444	N/A
BAG1	0.398858	-0.18948	2.2e-16	N/A	N/A
RAB6A	0.398677	0.0207772	2.2e-16	N/A	N/A
ZFP106	0.398611	N/A	N/A	N/A	N/A
ACTR6	0.398385	N/A	N/A	N/A	N/A
MKRN2	0.39828	0.140066	0.09495	N/A	N/A
UCHL3	0.398043	0.0728151	2.2e-16	1.039e-07	N/A
KLC2	0.397775	-0.293006	2.2e-16	N/A	N/A
GTF3C1	0.397766	-0.0188618	7.48e-08	N/A	N/A
SDAD1	0.397756	N/A	N/A	N/A	N/A
TOMM40	0.396954	-0.307248	2.2e-16	2.2e-16	2.2e-16
PKD2	0.39689	-0.349962	2.2e-16	N/A	N/A
SLC35F2	0.396541	0.262296	0.0006839	N/A	N/A
PEX14	0.396511	N/A	N/A	N/A	N/A
UCP3	0.396166	N/A	N/A	N/A	N/A
SCN9A	0.395743	N/A	N/A	N/A	N/A
C8orf4	0.395641	N/A	N/A	N/A	N/A
VPS41	0.39524	N/A	N/A	N/A	N/A
ETF1	0.394981	-0.100514	2.2e-16	N/A	N/A
DDX24	0.394972	0.0477542	6.524e-10	0.2318	N/A
PROSC	0.394643	0.159912	2.2e-16	4.164e-16	4.389e-15
SMARCC1	0.394481	-0.0524952	1.861e-15	N/A	N/A
NXT1	0.394415	-0.19738	2.2e-16	N/A	N/A
OXSR1	0.394366	0.0104614	0.5302	N/A	N/A
SFRS4	0.393412	-0.0524677	2.2e-16	N/A	N/A
PLP2	0.393394	-0.101496	0.00081	N/A	4.832e-06
PDCD6IP	0.393366	-0.192604	2.2e-16	N/A	N/A
KCTD3	0.393199	N/A	N/A	N/A	N/A
TCEB1	0.392798	-0.0787557	2.2e-16	0.1939	2.2e-16
FAM49B	0.39261	-0.142524	2.2e-16	N/A	2.2e-16
CLN6	0.392503	0.0866567	2.2e-16	9.008e-12	N/A
C9orf40	0.392022	0.0178558	2.2e-16	0.04422	N/A
RBM15	0.391959	-0.051566	2.2e-16	N/A	N/A
ETHE1	0.391914	N/A	2.303e-12	3.201e-07	0.07209
CRYBA4	0.391148	N/A	N/A	N/A	N/A
ARHGAP29	0.391031	N/A	0.0001715	N/A	N/A
AHCYL1	0.390989	-0.00219131	2.2e-16	N/A	N/A
GTF2E2	0.390886	-0.0829133	1.995e-06	0.0006752	N/A
PCM1	0.390426	-0.0348071	4.311e-09	0.0004316	N/A
APRT	0.390053	0.165328	2.2e-16	0.8438	N/A
ESRRG	0.389955	N/A	2.2e-16	N/A	N/A
KIF18A	0.389701	N/A	N/A	N/A	N/A
UBL3	0.389305	-0.0253074	2.2e-16	1.792e-08	N/A
STXBP1	0.389085	-0.0912698	2.2e-16	7.678e-13	N/A
PRKCZ	0.388978	0.0752502	N/A	N/A	N/A
LOC81691	0.38856	N/A	N/A	N/A	N/A
CDIPT	0.38834	-0.0629806	2.2e-16	N/A	N/A
ERCC1	0.388126	N/A	N/A	N/A	N/A
SDHD	0.387596	N/A	2.2e-16	N/A	N/A
SLC39A6	0.38745	0.00317927	2.2e-16	N/A	N/A
SLC25A22	0.387085	-0.0815588	2.2e-16	2.2e-16	N/A
FAM60A	0.385759	-0.192788	2.2e-16	N/A	N/A
CRYBB2	0.385615	N/A	N/A	N/A	N/A
LRRC40	0.385525	N/A	N/A	N/A	N/A
PPM1F	0.385435	0.0880104	2.2e-16	2.2e-16	N/A
POMGNT1	0.38542	N/A	N/A	N/A	N/A
CNOT8	0.385094	0.152082	3.482e-14	N/A	N/A
SLC35E3	0.384892	-0.0284724	0.6045	N/A	N/A
TRIP4	0.384697	0.260365	2.2e-16	4.085e-05	N/A
YEATS2	0.384605	0.0313196	2.2e-16	N/A	N/A
PMM1	0.384387	N/A	0.7004	0.638	N/A
KLHDC2	0.384257	0.0178388	2.2e-16	7.046e-13	N/A
STARD3	0.384201	-0.131741	2.2e-16	2.2e-16	1.477e-15
ATXN2	0.384128	-0.206613	2.2e-16	N/A	N/A
POLR2A	0.384042	N/A	N/A	N/A	N/A
GNAI3	0.383817	-0.0915623	2.2e-16	N/A	N/A
MBIP	0.383621	N/A	N/A	N/A	N/A
PFDN5	0.383588	N/A	2.2e-16	N/A	N/A
KDELR2	0.383442	0.0463491	2.2e-16	0.006844	N/A
WDR60	0.383266	0.121926	2.2e-16	N/A	N/A
METRN	0.382977	0.0481566	1.885e-07	0.4782	N/A
TRAPPC4	0.382324	0.151611	2.2e-16	N/A	N/A
NDUFA7	0.382267	-0.168382	2.2e-16	0.006822	8.754e-10
MLYCD	0.382241	-0.168049	2.2e-16	0.001282	N/A
CHST7	0.382126	0.00467543	1.758e-06	N/A	0.0001124
TPST2	0.381982	N/A	N/A	N/A	N/A
SDF2L1	0.381775	0.0617727	2.2e-16	8.765e-14	N/A
MCTP1	0.381562	0.147673	N/A	N/A	N/A
CDC42EP4	0.38142	-0.0450564	2.2e-16	1.744e-10	N/A
SSPN	0.381416	-0.141277	2.2e-16	N/A	N/A
DNAJA3	0.381334	0.127496	2.2e-16	1.807e-10	N/A
UBE2C	0.381036	0.0680826	2.2e-16	N/A	1.352e-11
ZNF410	0.381025	-0.0391819	2.2e-16	0.1245	N/A
UBE4A	0.380632	0.0104494	2.2e-16	N/A	N/A
DDX41	0.380587	-0.0621249	2.2e-16	N/A	N/A
SERTAD2	0.380219	-0.200005	2.2e-16	N/A	N/A
SLC2A10	0.380126	-0.182429	2.2e-16	N/A	0.629
LNPEP	0.380045	0.118151	2.2e-16	N/A	N/A
CDC16	0.379939	N/A	2.2e-16	7.745e-09	N/A
HOXD9	0.379882	0.0345674	2.2e-16	N/A	N/A
MYCBP	0.379839	-0.314051	0.7769	N/A	0.006721
ELAC2	0.379799	0.307235	2.2e-16	1.125e-13	N/A
KIAA0562	0.379645	0.163158	2.2e-16	N/A	N/A
MARS	0.379493	N/A	2.2e-16	N/A	N/A
DDX1	0.379404	-0.178429	2.2e-16	N/A	N/A
HRK	0.379392	-0.230979	2.2e-16	N/A	5.703e-14
RPP40	0.379349	-0.253603	2.2e-16	N/A	N/A
SLC11A2	0.379128	0.250462	2.2e-16	N/A	N/A
MCCC1	0.378997	N/A	N/A	N/A	N/A
NAT1	0.378779	N/A	N/A	N/A	N/A
FUBP1	0.378377	-0.0584764	2.2e-16	N/A	N/A
RUNX1T1	0.378258	N/A	N/A	N/A	N/A
UQCRH	0.378181	N/A	N/A	N/A	N/A
HES2	0.378108	-0.133845	2.2e-16	N/A	N/A
KIF15	0.377935	-0.269439	2.2e-16	N/A	N/A
EREG	0.376967	N/A	N/A	N/A	N/A
LOXL2	0.376699	0.0474528	2.2e-16	2.2e-16	N/A
TPST1	0.376539	-0.117678	4.602e-05	N/A	N/A
CTCF	0.375966	0.0722546	4.553e-05	0.0005612	N/A
BAP1	0.375662	0.0852559	2.2e-16	N/A	N/A
RNGTT	0.375619	-0.154754	2.2e-16	N/A	N/A
CLPX	0.375492	0.0867773	2.2e-16	1.917e-06	N/A
MUS81	0.375281	-0.0494485	2.2e-16	N/A	N/A
ERF	0.375045	-0.0819955	2.2e-16	2.2e-16	2.2e-16
NUDT1	0.374881	0.0729837	2.2e-16	0.2562	N/A
SNRPF	0.37487	0.133292	2.2e-16	N/A	N/A
RAGE	0.374382	-0.148327	0.4065	0.04722	N/A
FASTK	0.374277	0.0089528	2.2e-16	N/A	N/A
PLK4	0.374172	0.0167433	2.2e-16	0.01746	N/A
BCL11A	0.374137	0.247645	2.176e-09	N/A	N/A
LIF	0.373759	-0.346648	2.2e-16	2.2e-16	N/A
PTMS	0.373674	0.0486466	2.2e-16	N/A	N/A
AKAP1	0.373463	-0.131078	2.2e-16	0.0004061	N/A
ZFAND1	0.373167	N/A	N/A	N/A	N/A
PAWR	0.372466	-0.0308083	2.2e-16	N/A	N/A
KIAA0649	0.37231	-0.048852	2.2e-16	0.0021	N/A
C14orf104	0.372269	-0.0364399	2.2e-16	1.364e-07	N/A
ZNF395	0.37218	-0.24324	7.558e-09	0.4182	N/A
UST	0.372096	-0.0711979	2.2e-16	N/A	N/A
MAP3K11	0.371928	0.0476625	2.2e-16	N/A	N/A
SMYD3	0.371889	0.0685941	2.2e-16	N/A	N/A
CSE1L	0.371613	0.0133569	2.2e-16	N/A	2.2e-16
FES	0.371555	0.0852411	2.2e-16	0.000308	N/A
PRKRIP1	0.371245	N/A	2.2e-16	N/A	N/A
NADSYN1	0.370779	0.0586557	2.2e-16	N/A	N/A
GGPS1	0.370714	-0.245863	2.2e-16	N/A	N/A
SBNO1	0.370454	N/A	N/A	N/A	N/A
ACTR1B	0.370387	0.0506873	2.2e-16	N/A	N/A
NUP54	0.370083	N/A	2.2e-16	N/A	N/A
IRF2	0.369837	-0.23119	2.2e-16	0.0007428	N/A
MVP	0.369641	N/A	N/A	N/A	N/A
MSH6	0.368916	0.256874	2.2e-16	N/A	N/A
ORMDL2	0.368891	N/A	N/A	N/A	N/A
NPPC	0.368841	-0.115538	2.2e-16	N/A	N/A
RAB40B	0.368786	0.13306	2.2e-16	0.001866	N/A
ID2	0.368424	-0.120837	0.001604	N/A	N/A
CHN2	0.36837	0.2442	2.2e-16	N/A	N/A
APEH	0.367942	-0.099132	2.2e-16	N/A	N/A
CHST5	0.367931	N/A	N/A	N/A	N/A
GNL3	0.367898	N/A	N/A	N/A	N/A
CAPN7	0.367897	-0.125486	2.2e-16	N/A	N/A
RBM7	0.367856	N/A	N/A	N/A	N/A
TARBP1	0.367667	-0.0159415	2.2e-16	N/A	N/A
ZMYM1	0.367614	-0.0933305	2.2e-16	N/A	1.62e-13
CRIPT	0.367521	N/A	N/A	N/A	N/A
ZNF177	0.366871	N/A	0.8737	0.3046	0.004401
PRPF8	0.366571	-0.0161747	2.2e-16	1.626e-05	N/A
FBXL6	0.36635	0.195975	2.2e-16	N/A	2.2e-16
DVL3	0.366345	0.0764783	2.2e-16	N/A	N/A
PWP1	0.36564	N/A	2.2e-16	N/A	N/A
EXOSC4	0.365583	0.273304	2.2e-16	N/A	2.2e-16
TOMM7	0.365208	N/A	2.2e-16	N/A	N/A
PHF16	0.365082	-0.0528605	1.516e-08	N/A	6.115e-08
CALML5	0.36504	0.279519	2.2e-16	N/A	N/A
NDUFA5	0.364654	N/A	N/A	N/A	N/A
NDUFAF1	0.36456	N/A	2.2e-16	1.497e-14	N/A
CKAP4	0.364466	-0.115249	4.68e-12	N/A	N/A
ST14	0.3636	-0.158098	2.2e-16	0.1625	N/A
ENPP1	0.363413	0.305303	2.2e-16	N/A	N/A
MAN1C1	0.363268	-0.139159	0.7948	N/A	N/A
NUBPL	0.363181	N/A	N/A	N/A	N/A
HN1	0.363173	-0.0169113	3.078e-08	0.121	N/A
RABGAP1L	0.362807	-0.0663394	0.668	N/A	N/A
SFXN1	0.362266	-0.0735233	2.2e-16	N/A	N/A
HLCS	0.361744	-0.110581	2.2e-16	6.6e-15	N/A
HSPB7	0.361033	N/A	2.2e-16	N/A	N/A
TRAP1	0.360926	N/A	0.002031	0.001546	N/A
EPRS	0.360574	N/A	0.007073	N/A	N/A
FOXJ3	0.360346	-0.0421698	2.2e-16	N/A	2.2e-16
TXNDC3	0.36028	N/A	N/A	N/A	N/A
WDR33	0.360272	-0.412582	N/A	N/A	N/A
SYNJ2BP	0.36027	N/A	N/A	N/A	N/A
ECHDC2	0.360206	-0.0231564	0.002963	N/A	0.542
HRASLS	0.360021	0.0681999	2.2e-16	0.03463	N/A
CYP39A1	0.359869	N/A	N/A	N/A	N/A
LARS2	0.35934	-0.157996	2.2e-16	N/A	N/A
CDK5	0.359039	-0.107193	2.2e-16	N/A	N/A
ProSAPiP1	0.358469	0.158186	1.178e-08	0.4713	N/A
INHBB	0.358169	-0.255528	3.863e-06	N/A	N/A
SLC25A15	0.358096	0.0146343	2.2e-16	7.174e-11	N/A
SHMT2	0.357963	N/A	N/A	N/A	N/A
TUSC4	0.357962	0.275183	2.2e-16	N/A	N/A
RCL1	0.357669	-0.315186	1.093e-05	N/A	N/A
RGS3	0.357427	-0.0321328	2.2e-16	4.441e-08	N/A
OCRL	0.357279	0.0118333	2.2e-16	N/A	2.2e-16
LAPTM4B	0.357099	N/A	2.2e-16	N/A	4.378e-07
CABYR	0.357037	0.00449715	2.2e-16	N/A	N/A
ZNF45	0.356978	N/A	N/A	N/A	N/A
MCM2	0.356813	-0.121147	2.2e-16	N/A	5.253e-16
CPSF1	0.356526	-0.268786	2.2e-16	N/A	3.864e-13
ANAPC1	0.356028	-0.318717	4.986e-10	N/A	N/A
TMEM5	0.355491	-0.0680238	2.2e-16	N/A	0.2237
MRPL46	0.355477	N/A	2.2e-16	0.1914	N/A
RAE1	0.355408	-0.0509688	2.2e-16	N/A	N/A
SERPINB1	0.35539	0.00540315	2.2e-16	N/A	N/A
CUBN	0.355241	N/A	N/A	N/A	N/A
PFN2	0.354959	-0.146248	2.2e-16	N/A	N/A
PCNA	0.35478	N/A	N/A	N/A	N/A
CDC25B	0.354536	-0.00741336	2.2e-16	N/A	N/A
SNX5	0.354377	N/A	N/A	N/A	N/A
UBE2S	0.354219	0.013957	2.2e-16	2.2e-16	N/A
MIPEP	0.353959	-0.0228997	9.208e-07	0.1335	N/A
RPL21	0.353657	0.0516677	2.2e-16	1.115e-13	N/A
LASP1	0.353634	0.107973	2.2e-16	1.045e-07	N/A
RAD23B	0.353609	-0.257197	2.2e-16	1.783e-07	N/A
SSR1	0.353184	-0.155979	2.2e-16	N/A	N/A
CLSTN1	0.352949	0.0967774	2.2e-16	N/A	N/A
ODC1	0.352509	-0.170565	2.2e-16	N/A	N/A
FTCD	0.352401	N/A	N/A	N/A	N/A
SLC7A9	0.352399	N/A	N/A	N/A	N/A
MGAT2	0.352035	-0.0208749	2.2e-16	6.021e-06	N/A
VIL1	0.351744	N/A	N/A	N/A	N/A
GRB14	0.351364	0.134042	1.041e-07	N/A	N/A
FOXL2	0.351067	-0.120498	0.2713	N/A	0.1594
MGAT4B	0.351012	-0.23737	0.05663	N/A	N/A
ZMPSTE24	0.350938	-0.223643	2.2e-16	N/A	2.2e-16
ECT2	0.350288	N/A	N/A	N/A	N/A
PUS3	0.350215	N/A	N/A	N/A	N/A
SNX19	0.350027	-0.212796	0.03986	0.01602	N/A
SLC16A1	0.349945	-0.303833	2.2e-16	N/A	N/A
EPM2A	0.349812	N/A	2.2e-16	N/A	1.758e-13
NOTCH2	0.349732	N/A	2.2e-16	N/A	N/A
SPTLC1	0.349708	N/A	N/A	N/A	N/A
COX7A2L	0.349681	-0.053209	2.2e-16	N/A	N/A
RASAL2	0.34949	-0.0470444	2.2e-16	N/A	N/A
TOMM70A	0.34894	0.0066516	2.2e-16	N/A	N/A
GALC	0.348535	0.00455506	2.2e-16	0.01577	N/A
RORB	0.34845	0.0178086	2.2e-16	3.834e-11	N/A
ACYP1	0.34834	N/A	N/A	N/A	N/A
LHX5	0.348256	0.0313455	2.2e-16	N/A	2.2e-16
EIF4A2	0.347899	0.1179	2.2e-16	N/A	N/A
PET112L	0.347847	N/A	N/A	N/A	N/A
SLC2A1	0.347663	-0.328017	2.2e-16	N/A	2.2e-16
C14orf166	0.347642	-0.0360691	2.2e-16	1.925e-15	N/A
RPS27L	0.347605	-0.0392473	2.2e-16	4.046e-11	N/A
ARHGDIA	0.346832	0.033428	2.2e-16	2.722e-11	N/A
MTRF1	0.346806	N/A	N/A	N/A	N/A
MRPS7	0.346612	N/A	2.2e-16	0.1565	N/A
RPS6KB2	0.346503	-0.0263908	2.2e-16	N/A	N/A
EYA4	0.346274	-0.209943	0.08073	N/A	N/A
SRPK1	0.346021	N/A	N/A	N/A	N/A
CYBB	0.345959	N/A	N/A	N/A	N/A
EPB41L4B	0.34558	0.112047	2.2e-16	0.0002573	N/A
GNPAT	0.345338	-0.419712	2.2e-16	N/A	N/A
USP1	0.345232	0.128318	2.2e-16	N/A	N/A
HDAC2	0.345129	0.0443515	4.798e-12	N/A	N/A
WARS	0.345023	N/A	N/A	N/A	N/A
RABAC1	0.344904	-0.132663	2.2e-16	0.0005298	0.3239
CNIH	0.34469	0.0783851	2.2e-16	2.066e-10	N/A
OMP	0.344534	N/A	2.2e-16	N/A	N/A
PODXL2	0.344476	-0.100252	2.2e-16	N/A	4.887e-12
YY1	0.344339	0.0133986	2.2e-16	1.307e-07	N/A
HOXD13	0.344235	0.0122708	2.2e-16	N/A	N/A
SNX11	0.344057	0.0833628	2.2e-16	0.00181	N/A
PPP2R3A	0.344031	-0.0940717	2.2e-16	N/A	6.388e-09
NAP1L1	0.343763	0.145825	2.2e-16	N/A	N/A
MAN2C1	0.343675	N/A	2.2e-16	1.696e-10	N/A
ZBTB17	0.343655	-0.236499	2.2e-16	N/A	N/A
ITIH4	0.343529	N/A	N/A	N/A	N/A
PIGT	0.343432	0.0626347	2.758e-08	N/A	0.001477
ADARB2	0.343216	N/A	N/A	N/A	N/A
GSR	0.343208	0.0018607	2.2e-16	8.34e-06	N/A
COX6C	0.343119	0.134328	2.2e-16	N/A	9.37e-08
ALG6	0.342648	0.0952824	2.037e-09	N/A	N/A
SH3BGRL	0.342618	N/A	N/A	N/A	N/A
HIST1H4E	0.342435	N/A	2.2e-16	N/A	N/A
SMU1	0.341634	-0.125068	2.2e-16	N/A	N/A
NME3	0.341565	-0.424379	2.2e-16	0.0001924	N/A
ARHGAP17	0.341447	N/A	N/A	N/A	N/A
QARS	0.341427	-0.279338	2.2e-16	N/A	N/A
GUCY1A2	0.341098	0.109909	2.2e-16	N/A	N/A
RGS7	0.34085	0.332929	2.2e-16	N/A	N/A
FDX1	0.340788	-0.165867	2.2e-16	N/A	N/A
ZNF510	0.340538	-0.0977669	2.2e-16	1.474e-11	N/A
TNFSF12	0.340387	-0.0633966	2.2e-16	1.692e-09	N/A
ZNF263	0.340373	0.0241461	3.355e-12	0.04342	N/A
CELSR1	0.340295	0.0974132	2.2e-16	2.2e-16	N/A
SDC4	0.340161	-0.0257769	2.2e-16	N/A	0.5061
SMARCC2	0.339647	-0.372591	1.744e-08	N/A	N/A
TALDO1	0.339645	-0.147664	2.2e-16	2.343e-16	N/A
CD5	0.339609	N/A	N/A	N/A	N/A
RFC3	0.339407	0.000445343	2.2e-16	5.57e-07	N/A
RAB21	0.339321	0.0336347	2.2e-16	N/A	N/A
SPRY2	0.339151	-0.020184	0.001332	0.001351	N/A
PGM1	0.338919	-0.0579864	6.152e-12	N/A	N/A
HBXIP	0.338819	0.0156452	2.2e-16	N/A	N/A
RPL18	0.338803	N/A	2.2e-16	3.047e-09	N/A
CNOT6	0.338257	-0.106238	2.2e-16	N/A	N/A
PYGL	0.338256	0.002599	5.917e-06	0.07021	N/A
ARFIP2	0.338191	-0.0745948	0.0001576	0.3184	N/A
CAPZA1	0.338048	N/A	2.2e-16	N/A	N/A
GLTP	0.338023	-0.0871022	2.2e-16	N/A	N/A
LPA	0.337804	N/A	N/A	N/A	N/A
GNB1	0.337788	0.015604	2.2e-16	N/A	N/A
POLR2K	0.337715	N/A	N/A	N/A	N/A
UGT1A8	0.337541	N/A	N/A	N/A	N/A
AUH	0.33737	N/A	2.2e-16	2.799e-11	N/A
POLA2	0.337209	-0.0502891	2.2e-16	N/A	N/A
RUVBL2	0.337088	N/A	N/A	N/A	N/A
C20orf43	0.337029	-0.217224	2.2e-16	N/A	N/A
NEB	0.336863	N/A	N/A	N/A	N/A
PITX1	0.336759	-0.160122	2.2e-16	N/A	N/A
GLIPR1	0.336539	N/A	N/A	N/A	N/A
PNMA1	0.335912	-0.00277227	2.2e-16	0.00562	N/A
PES1	0.335895	N/A	2.2e-16	6.817e-05	N/A
STX17	0.335778	-0.0465742	2.2e-16	1.592e-06	N/A
DAG1	0.335539	0.0692769	2.2e-16	N/A	N/A
CHRND	0.335031	0.176137	2.2e-16	N/A	N/A
CNN3	0.33496	-0.134274	2.2e-16	N/A	N/A
LHX6	0.33474	-0.155481	2.2e-16	1.756e-07	N/A
NCKIPSD	0.33474	-0.139919	2.2e-16	N/A	N/A
CDC5L	0.334603	-0.114356	2.2e-16	N/A	N/A
CRIP1	0.33447	-0.299345	2.2e-16	4.735e-05	N/A
UBE2N	0.334341	0.0514231	2.2e-16	N/A	N/A
SPA17	0.334316	N/A	N/A	N/A	N/A
BCS1L	0.334257	N/A	N/A	N/A	N/A
RAC2	0.333826	N/A	N/A	N/A	N/A
NUP133	0.33343	-0.282396	0.0001106	N/A	N/A
ACTR3B	0.333412	N/A	2.2e-16	N/A	N/A
MRPS15	0.33338	0.000343311	2.2e-16	N/A	2.2e-16
PECR	0.332681	N/A	9.865e-15	N/A	N/A
TAF10	0.332671	-0.191425	2.2e-16	1.139e-11	N/A
UQCRC1	0.332668	-0.0902827	2.2e-16	N/A	N/A
IKBKAP	0.332572	N/A	N/A	N/A	N/A
RAB33B	0.332485	-0.247215	8.947e-09	0.8444	N/A
SRPR	0.332433	0.156812	2.2e-16	N/A	N/A
ATP5E	0.332184	-0.0115045	2.2e-16	N/A	N/A
GNG5	0.332164	0.128047	2.2e-16	N/A	N/A
NDUFA8	0.332105	-0.212545	2.2e-16	7e-12	N/A
RPL5	0.332068	N/A	N/A	N/A	N/A
TNIP1	0.332067	N/A	2.2e-16	N/A	N/A
SNX7	0.331815	0.0338607	2.2e-16	N/A	N/A
AK1	0.3317	-0.209792	2.2e-16	1.245e-05	N/A
POLG	0.33152	0.138984	2.2e-16	7.996e-12	N/A
HMGCL	0.331395	N/A	N/A	N/A	N/A
UBAP2	0.331251	N/A	2.2e-16	N/A	N/A
PSMD9	0.331149	0.295678	2.2e-16	N/A	N/A
DUSP4	0.331033	-0.22518	2.2e-16	3.002e-07	N/A
ALPI	0.33101	N/A	N/A	N/A	N/A
MYL9	0.330632	-0.251464	2.2e-16	N/A	0.3671
ZBTB24	0.330601	N/A	N/A	N/A	N/A
NFYB	0.330563	0.020532	2.2e-16	N/A	N/A
NDUFB5	0.330518	N/A	2.2e-16	N/A	N/A
RNF40	0.330357	0.056908	2.2e-16	N/A	N/A
C14orf156	0.330112	N/A	N/A	N/A	N/A
AFG3L2	0.330013	-0.22058	2.2e-16	N/A	N/A
GLS2	0.3294	0.0411434	0.05357	N/A	N/A
DECR2	0.329335	-0.104491	2.2e-16	5.413e-14	N/A
STK25	0.329144	-0.224378	2.2e-16	N/A	N/A
NIT1	0.329078	N/A	N/A	N/A	N/A
GCLM	0.329061	0.00860184	2.2e-16	N/A	N/A
PICALM	0.328984	-0.203778	2.2e-16	N/A	3.007e-11
ARIH1	0.328771	0.0537226	2.857e-16	0.5181	N/A
LAMP3	0.328655	0.224098	2.2e-16	N/A	N/A
ZNF165	0.328544	N/A	N/A	N/A	N/A
THRAP3	0.328109	N/A	N/A	N/A	N/A
NTRK3	0.328084	-0.0486723	2.2e-16	1.153e-13	N/A
OSBPL10	0.328005	0.0270539	0.9914	N/A	N/A
FAM48A	0.327925	N/A	6.827e-11	0.4824	N/A
RNF10	0.327396	-0.00712094	2.2e-16	N/A	1.804e-07
DLL3	0.327322	-0.0782495	2.2e-16	1.469e-15	2.2e-16
TCEAL1	0.327052	N/A	2.2e-16	N/A	3.138e-09
IL12RB1	0.326911	N/A	N/A	N/A	N/A
RAB17	0.32663	N/A	N/A	N/A	N/A
LACTB2	0.326591	0.174439	0.09234	0.8877	0.724
SPAST	0.326567	0.00061793	2.2e-16	N/A	N/A
NPC2	0.325819	-0.0622412	2.2e-16	8.5e-05	N/A
ZNF646	0.32577	N/A	2.2e-16	N/A	N/A
GPRASP1	0.325721	0.19142	4.73e-11	N/A	0.00345
SCAMP3	0.325653	N/A	2.2e-16	N/A	N/A
DFFA	0.325507	-0.26594	2.2e-16	N/A	N/A
NEIL3	0.32537	0.0475167	2.2e-16	2.248e-13	N/A
FAIM	0.325274	-0.160212	2.2e-16	N/A	0.0008299
DGAT1	0.324999	0.182558	2.2e-16	N/A	2.2e-16
HPS5	0.324815	N/A	N/A	N/A	N/A
PDCL	0.32476	0.0119394	2.2e-16	2.383e-13	N/A
MPHOSPH6	0.324677	N/A	2.2e-16	0.9136	N/A
ZBTB20	0.324614	-0.0364068	3.947e-07	N/A	2.567e-06
CLUAP1	0.324189	0.0905658	2.2e-16	4.491e-15	N/A
TIMM22	0.323923	-0.114418	0.009006	0.9532	N/A
NDUFC1	0.323831	-0.100531	2.2e-16	6.284e-10	N/A
ADD1	0.323441	-0.0895308	2.128e-13	N/A	0.2991
IL2RB	0.323269	N/A	2.2e-16	1.088e-08	N/A
CHST10	0.323195	-0.199603	2.2e-16	N/A	N/A
TNFAIP2	0.323016	-0.229362	2.2e-16	5.647e-06	N/A
CCNT2	0.322868	0.0223545	2.2e-16	N/A	N/A
WBP11	0.322775	-0.0821393	1.353e-09	N/A	N/A
USP14	0.322771	0.0846509	2.2e-16	N/A	N/A
TCF7L1	0.32252	-0.0446967	2.2e-16	N/A	N/A
PARP4	0.322463	-0.149795	0.01246	0.5451	N/A
SNRPA	0.322416	0.017531	2.671e-08	0.06074	2.034e-07
ARHGEF7	0.322263	0.2787	2.2e-16	2.34e-06	N/A
WDR55	0.322058	N/A	N/A	N/A	N/A
PTGS1	0.321864	N/A	N/A	N/A	N/A
LAPTM4A	0.321786	-0.111589	2.2e-16	N/A	N/A
CDC42BPB	0.321729	0.232893	0.0961	0.1456	N/A
HEBP1	0.321658	-0.0594151	2.2e-16	N/A	N/A
MX1	0.321243	0.0259901	0.03902	0.2094	N/A
DDX5	0.321125	N/A	2.2e-16	2.237e-11	N/A
TFDP1	0.320815	N/A	N/A	N/A	N/A
CPEB3	0.320642	-0.112755	0.0002846	N/A	N/A
KIAA0247	0.320467	0.0414244	1.5e-06	0.01082	N/A
STUB1	0.320458	0.107334	N/A	N/A	N/A
RPL6	0.320124	N/A	N/A	N/A	N/A
HMGCS1	0.319631	N/A	2.2e-16	N/A	N/A
CRLF3	0.319562	-0.00564821	2.259e-07	0.0003106	N/A
C3orf14	0.319283	0.104161	2.2e-16	N/A	N/A
SNAP29	0.319248	-0.129506	2.2e-16	2.2e-16	N/A
USP25	0.319146	N/A	N/A	N/A	N/A
EXOSC10	0.319064	0.101746	9.459e-10	N/A	N/A
SYNCRIP	0.319013	-0.394176	2.2e-16	N/A	N/A
PARP16	0.318999	N/A	N/A	N/A	N/A
ZNF217	0.318704	-0.0546175	6.314e-07	N/A	0.8803
TRIP13	0.318552	0.0209096	2.2e-16	N/A	1.699e-10
RPS13	0.318474	N/A	2.2e-16	2.2e-16	N/A
DAD1	0.318143	0.0165903	2.2e-16	N/A	3.355e-05
ITGB3BP	0.318064	N/A	N/A	N/A	N/A
ZNHIT2	0.317915	0.175864	2.2e-16	N/A	N/A
KCNQ1	0.317745	-0.00641501	0.01259	0.5989	N/A
CD81	0.317268	-0.271962	2.2e-16	2.9e-16	N/A
DDX54	0.316943	N/A	N/A	N/A	N/A
SLC25A24	0.316832	0.0331247	2.2e-16	N/A	N/A
H2AFY	0.316574	-0.0174322	2.2e-16	N/A	N/A
ARF5	0.316204	-0.172704	2.2e-16	N/A	N/A
LIMK2	0.316159	N/A	2.2e-16	1.195e-05	N/A
NUP88	0.315936	-0.0166751	2.2e-16	3.387e-14	N/A
ZNF692	0.315831	N/A	N/A	N/A	N/A
MATN2	0.315796	N/A	N/A	N/A	N/A
PRR7	0.315655	-0.0785182	2.2e-16	N/A	N/A
SEC61B	0.315309	0.0476544	1.089e-15	6.639e-08	N/A
TTC1	0.315126	N/A	N/A	N/A	N/A
PPP2R4	0.314854	N/A	2.2e-16	0.1382	N/A
DDX18	0.314693	-0.088061	2.2e-16	N/A	N/A
FJX1	0.31468	-0.184863	2.2e-16	N/A	N/A
CNOT4	0.31463	-0.0909337	2.2e-16	N/A	N/A
TAP1	0.314567	0.110633	4.424e-12	N/A	4.174e-07
TXNL4A	0.314238	0.143797	2.2e-16	N/A	N/A
ATP6V1C1	0.313922	-0.068473	2.2e-16	N/A	2.2e-16
POLE2	0.313865	0.0551463	2.2e-16	3.369e-14	N/A
EIF4G3	0.313808	0.0391162	0.2077	N/A	N/A
EIF4ENIF1	0.313702	-0.375416	0.2373	0.2461	N/A
MYNN	0.313455	N/A	N/A	N/A	N/A
LRRC41	0.313395	N/A	N/A	N/A	N/A
PEX1	0.313105	N/A	N/A	N/A	N/A
THAP1	0.312993	0.0317271	2.2e-16	0.01078	N/A
HOXA4	0.312559	0.223712	0.1985	N/A	N/A
PTTG1	0.312418	0.11747	2.2e-16	N/A	N/A
ST3GAL5	0.312402	N/A	2.2e-16	N/A	N/A
KIAA0196	0.312096	N/A	N/A	N/A	N/A
PAFAH1B1	0.31196	-0.237016	2.2e-16	0.0004375	N/A
RUFY1	0.311891	-0.0970019	2.2e-16	N/A	N/A
NDUFS8	0.311797	-0.068858	2.2e-16	N/A	N/A
CMAS	0.311688	-0.197896	2.2e-16	N/A	N/A
CACNB2	0.311675	-0.00238164	0.1211	N/A	N/A
HCFC2	0.311598	-0.0896031	0.3109	N/A	N/A
PTPRF	0.311324	N/A	N/A	N/A	N/A
DERL2	0.311307	N/A	2.2e-16	4.459e-11	N/A
RIOK3	0.311243	0.134183	2.2e-16	2.36e-10	N/A
CLCN3	0.311141	-0.14647	0.005458	0.08486	N/A
TOMM20	0.311139	-0.081721	2.2e-16	N/A	N/A
AGA	0.311134	N/A	2.2e-16	3.201e-08	N/A
EEF1E1	0.311104	0.148178	2.2e-16	N/A	N/A
HARS	0.31104	0.260463	1.962e-09	N/A	N/A
ARID3B	0.310935	0.212929	2.2e-16	2.509e-12	N/A
HOXA2	0.310707	-0.343577	0.001634	N/A	N/A
ING1	0.310508	-0.398491	2.2e-16	2.445e-14	N/A
CHKB	0.310388	0.117873	N/A	N/A	N/A
FURIN	0.310269	N/A	N/A	N/A	N/A
PREP	0.310123	-0.109605	2.2e-16	N/A	1.603e-08
HDHD3	0.30979	0.354563	2.2e-16	9.12e-16	N/A
RFPL1	0.309651	N/A	N/A	N/A	N/A
GOLGA1	0.309383	0.0492551	2.2e-16	0.7902	N/A
SOX12	0.309351	-0.137731	2.2e-16	N/A	N/A
IL13RA1	0.308876	N/A	2.2e-16	N/A	2.452e-11
HIRIP3	0.308458	0.24974	2.2e-16	N/A	N/A
HLA-DMB	0.308456	N/A	N/A	N/A	N/A
JUP	0.30822	-0.0714309	2.393e-12	0.6068	N/A
FBXO2	0.308082	N/A	N/A	N/A	N/A
SHANK1	0.307263	-0.0163043	2.2e-16	0.0007476	N/A
CSNK2A1	0.307256	N/A	2.2e-16	N/A	1.624e-08
TCTA	0.307234	-0.0987351	2.2e-16	N/A	N/A
SREBF2	0.307073	0.169726	2.2e-16	2.2e-16	N/A
PANK4	0.307033	-0.293505	2.2e-16	N/A	N/A
LSM6	0.306898	-0.0359097	2.2e-16	1.753e-09	N/A
SHCBP1	0.306838	-0.131265	0.0001001	0.2213	N/A
ACY1	0.306626	-0.15499	2.2e-16	N/A	N/A
CDK5RAP1	0.306594	N/A	2.2e-16	N/A	N/A
DLGAP4	0.306477	-0.165253	2.2e-16	N/A	2.117e-09
CPT1A	0.306261	0.0390495	2.2e-16	N/A	N/A
MRPS28	0.305926	0.131402	N/A	N/A	N/A
NARS	0.305686	0.0466691	2.2e-16	N/A	N/A
SPAG4	0.3056	0.0522059	2.2e-16	N/A	N/A
LBH	0.305311	-0.162017	2.2e-16	N/A	N/A
CDC45L	0.305286	0.133983	2.2e-16	2.2e-16	N/A
HYAL2	0.305129	-0.213122	2.2e-16	N/A	N/A
BAZ2B	0.304984	-0.0238402	2.2e-16	N/A	N/A
STOML1	0.304866	-0.0301281	2.2e-16	1.279e-11	N/A
RIMS3	0.304673	N/A	2.2e-16	N/A	2.2e-16
PTPN9	0.304618	-0.146799	2.2e-16	1.239e-11	N/A
HPS4	0.30454	0.290343	2.2e-16	2.2e-16	N/A
DCXR	0.304479	-0.216758	1.168e-15	0.006976	N/A
GNAS	0.304216	0.201437	2.2e-16	N/A	N/A
PROCR	0.304197	N/A	2.2e-16	N/A	N/A
DEPDC5	0.304077	N/A	2.2e-16	2.2e-16	N/A
H2AFX	0.304033	0.0124577	2.2e-16	N/A	N/A
NUMA1	0.303984	N/A	2.2e-16	N/A	N/A
SLC12A9	0.303811	-0.158992	2.2e-16	N/A	N/A
KBTBD10	0.303757	N/A	N/A	N/A	N/A
SH3GL2	0.303755	-0.186211	0.005548	N/A	N/A
PHKG2	0.303517	-0.283983	2.2e-16	N/A	N/A
KLF10	0.303508	0.0115438	2.2e-16	N/A	4.006e-09
TMEM35	0.303258	N/A	N/A	N/A	N/A
LPHN1	0.303037	-0.134667	2.2e-16	N/A	N/A
DCTD	0.302972	-0.0099544	2.2e-16	6.118e-09	N/A
FKBP4	0.302918	-0.158541	2.2e-16	N/A	N/A
IGFBP5	0.302566	0.024721	2.2e-16	N/A	N/A
GABRR2	0.302495	N/A	N/A	N/A	N/A
POLR1D	0.302494	N/A	N/A	N/A	N/A
DCPS	0.302487	-0.115033	0.4178	N/A	N/A
MAPK1	0.302268	0.187963	2.2e-16	2.2e-16	N/A
PLA2R1	0.302154	-0.0267587	2.2e-16	N/A	N/A
SART1	0.30196	N/A	N/A	N/A	N/A
TM4SF20	0.301956	N/A	N/A	N/A	N/A
SYNGR2	0.301647	-0.0681889	2.2e-16	2.2e-16	N/A
ZNF141	0.301147	-0.308054	2.2e-16	N/A	3.013e-11
CTTN	0.300928	0.135006	2.2e-16	N/A	N/A
RPL22	0.300793	0.222665	2.2e-16	N/A	N/A
GATAD1	0.30079	0.0143531	6.399e-08	N/A	N/A
FAH	0.300614	N/A	N/A	N/A	N/A
EMP2	0.300591	-0.106457	1.455e-07	N/A	N/A
TIMELESS	0.300575	0.0444381	2.2e-16	N/A	N/A
LDHA	0.300344	0.117327	2.2e-16	0.9388	N/A
PRLH	0.300319	N/A	N/A	N/A	N/A
ETV5	0.300303	-0.303969	2.2e-16	N/A	N/A
RECQL	0.300249	N/A	2.2e-16	N/A	N/A
MSN	0.300166	-0.182204	7.085e-10	N/A	0.828
ATP7A	0.300149	-0.0453119	3.66e-11	N/A	0.4359
PVRL2	0.299873	-0.00165496	2.2e-16	2.2e-16	2.2e-16
GMPS	0.299834	-0.181133	2.016e-09	N/A	N/A
LPIN2	0.299813	-0.24492	2.2e-16	N/A	N/A
GRIA2	0.299747	-0.458302	0.01602	0.3777	N/A
IARS2	0.299184	N/A	2.2e-16	N/A	N/A
SPAG7	0.299144	-0.00683587	0.4181	0.1225	N/A
NAP1L4	0.299099	-0.130436	2.2e-16	4.475e-06	N/A
ENPP4	0.298707	N/A	N/A	N/A	N/A
SETBP1	0.298284	N/A	N/A	N/A	N/A
TFB2M	0.298248	-0.0546764	2.2e-16	N/A	N/A
ZNF185	0.298095	N/A	N/A	N/A	N/A
KLHL2	0.298046	-0.185791	2.2e-16	4.061e-07	N/A
DPM1	0.29802	N/A	N/A	N/A	N/A
HOXA3	0.298009	N/A	N/A	N/A	N/A
FBXO7	0.297618	0.153408	2.2e-16	2.2e-16	N/A
NAGA	0.2976	0.0708305	0.09382	0.6324	N/A
FKBPL	0.297564	-0.0640999	2.2e-16	N/A	N/A
ANAPC10	0.29724	N/A	N/A	N/A	N/A
OSTF1	0.296803	-0.0156803	2.2e-16	0.4368	N/A
POLD2	0.296707	0.0725318	2.2e-16	N/A	N/A
MCM5	0.296701	0.155217	2.2e-16	2.2e-16	N/A
STXBP3	0.29669	-0.0674421	2.2e-16	N/A	N/A
RNF111	0.296679	0.142551	2.2e-16	0.0005785	N/A
CTDSP2	0.296491	0.0138323	2.2e-16	N/A	N/A
FEN1	0.296484	N/A	2.2e-16	N/A	N/A
GZMM	0.296348	N/A	2.2e-16	5.333e-07	N/A
EPHB4	0.296138	-0.276782	2.2e-16	N/A	N/A
MLH3	0.29599	0.149871	2.2e-16	1.113e-06	N/A
ADNP	0.295826	0.00654276	2.2e-16	N/A	0.5484
TRIM17	0.295696	-0.0151592	2.2e-16	N/A	N/A
SNX4	0.295681	N/A	N/A	N/A	N/A
MAP2K5	0.2956	-0.126762	2.2e-16	1.732e-09	N/A
NAGPA	0.295556	-0.0127281	2.2e-16	6.013e-13	N/A
SRCAP	0.295423	N/A	N/A	N/A	N/A
COL16A1	0.295317	0.0887148	2.2e-16	N/A	N/A
JAK2	0.295088	0.0962257	1.402e-15	N/A	N/A
FLT3LG	0.294998	N/A	N/A	N/A	N/A
CDC40	0.294556	N/A	2.2e-16	N/A	N/A
PCSK7	0.294294	N/A	2.2e-16	N/A	N/A
EGR3	0.294103	-0.181934	0.05479	0.03065	N/A
TNP1	0.294019	N/A	N/A	N/A	N/A
IMPA2	0.293277	0.158616	2.2e-16	N/A	N/A
PIGB	0.292839	-0.0592497	2.2e-16	4.084e-05	N/A
SOX17	0.292682	-0.0254973	2.262e-06	0.705	0.5187
RIN1	0.292441	0.473858	2.2e-16	N/A	N/A
ZNF136	0.29231	N/A	N/A	N/A	N/A
KLHL20	0.292247	N/A	N/A	N/A	N/A
CDK4	0.292134	N/A	2.2e-16	N/A	N/A
RAD9A	0.291879	-0.0963044	2.2e-16	N/A	N/A
MLH1	0.291776	-0.00220768	0.02341	N/A	N/A
SLC25A13	0.29175	-0.0803033	7.688e-06	N/A	N/A
ELP4	0.291746	N/A	N/A	N/A	N/A
PPP1R15A	0.29172	-0.0288809	8.478e-09	0.4093	N/A
PDZK1	0.29166	N/A	N/A	N/A	N/A
PSMD8	0.291605	-0.141391	1.05e-05	0.6386	0.271
FBP2	0.291552	N/A	N/A	N/A	N/A
GTF2B	0.291479	0.0672295	2.2e-16	N/A	N/A
ZNF193	0.291381	-0.0441997	2.2e-16	N/A	N/A
AMFR	0.291361	-0.285385	2.2e-16	0.03612	N/A
PPP4R1	0.291271	-0.297751	2.2e-16	N/A	N/A
LRIG2	0.291121	-0.246643	2.2e-16	N/A	N/A
TUBGCP3	0.290858	-0.152669	2.2e-16	0.01406	N/A
EXOSC9	0.290793	N/A	2.2e-16	1.117e-10	N/A
MAN2A2	0.290693	-0.203476	2.2e-16	5.786e-09	N/A
TBC1D5	0.290656	-0.296467	2.2e-16	N/A	N/A
PKN1	0.290625	0.160391	2.2e-16	N/A	N/A
CEBPZ	0.290485	0.120711	0.3567	N/A	N/A
RNMTL1	0.290419	N/A	1.958e-13	0.5187	N/A
NUDT15	0.290253	N/A	2.2e-16	1.041e-05	N/A
CRAT	0.290081	-0.142114	2.2e-16	0.05323	N/A
CTDSP1	0.289975	-0.0722553	2.2e-16	N/A	N/A
SQRDL	0.289929	0.0499537	2.2e-16	2.2e-16	N/A
SIRT5	0.289629	0.0884415	2.2e-16	N/A	N/A
TNFSF8	0.289564	N/A	N/A	N/A	N/A
MYO9A	0.289552	N/A	2.2e-16	0.02708	N/A
LCMT2	0.289519	-0.293931	2.2e-16	2.2e-16	N/A
UBD	0.289251	N/A	N/A	N/A	N/A
TNS1	0.289103	N/A	N/A	N/A	N/A
CRABP1	0.288516	0.0116652	2.2e-16	4.435e-10	N/A
BIRC2	0.288125	-0.109834	2.2e-16	N/A	N/A
SUCLA2	0.288006	N/A	N/A	N/A	N/A
NFX1	0.287691	N/A	2.2e-16	N/A	N/A
CPOX	0.287583	-0.279278	9.84e-08	N/A	N/A
U2AF2	0.287569	-0.147207	2.2e-16	2.2e-16	N/A
USP39	0.287562	N/A	N/A	N/A	N/A
FCHSD2	0.287263	0.0656894	2.767e-10	N/A	N/A
ALOX5	0.287162	-0.077164	2.2e-16	0.03445	N/A
CABIN1	0.287141	N/A	2.2e-16	2.2e-16	N/A
M6PR	0.286507	0.151149	7.827e-05	N/A	N/A
NQO2	0.286454	0.152315	2.2e-16	N/A	N/A
WHSC2	0.286243	0.183784	3.923e-15	N/A	0.7966
TFG	0.28622	N/A	2.2e-16	N/A	N/A
GCHFR	0.286072	-0.0457447	1.932e-05	0.1985	N/A
PCOLCE2	0.286056	-0.370665	0.7686	N/A	N/A
VPS28	0.28589	-0.3492	2.2e-16	N/A	1.097e-06
ATP6V1F	0.28584	-0.183334	2.2e-16	N/A	N/A
PMPCB	0.285704	N/A	2.2e-16	N/A	N/A
ADCYAP1R1	0.285664	0.0255167	2.2e-16	N/A	N/A
CHEK1	0.285643	0.210601	2.2e-16	N/A	N/A
NME7	0.28548	N/A	N/A	N/A	N/A
PGR	0.285453	N/A	N/A	N/A	N/A
PRKD3	0.28539	N/A	N/A	N/A	N/A
MGMT	0.285376	-0.212629	2.2e-16	N/A	N/A
FBXL8	0.285289	0.0302729	2.2e-16	3.282e-12	N/A
GPRC5C	0.28499	-0.02459	2.2e-16	0.4896	N/A
TRIB3	0.284925	-0.318148	2.2e-16	N/A	2.2e-16
TTRAP	0.284882	N/A	N/A	N/A	N/A
TRRAP	0.284823	N/A	N/A	N/A	N/A
OFD1	0.284747	-0.0338386	1.218e-08	N/A	0.003753
RENBP	0.2846	N/A	N/A	N/A	N/A
STAMBP	0.284183	-0.271381	0.2633	N/A	N/A
TPD52L1	0.284128	-0.0169737	1.364e-11	N/A	N/A
CIB1	0.284067	-0.0409169	2.2e-16	5.377e-11	N/A
MDM1	0.283947	0.298193	2.2e-16	N/A	N/A
FZD6	0.283565	0.0666204	2.2e-16	N/A	0.0002824
TBPL1	0.283555	-0.148596	2.2e-16	N/A	N/A
ST8SIA2	0.283475	-0.0532512	2.2e-16	1.149e-12	N/A
ARVCF	0.283469	0.128773	2.2e-16	2.2e-16	N/A
SUPT4H1	0.283255	N/A	N/A	N/A	N/A
ZNF12	0.283093	-0.122579	2.312e-07	0.8045	N/A
NKTR	0.283085	N/A	N/A	N/A	N/A
ZNF205	0.282745	N/A	2.2e-16	0.5047	N/A
KPNA2	0.28255	0.0514538	2.2e-16	2.549e-10	N/A
FRMD1	0.282499	N/A	2.2e-16	N/A	N/A
ATP1A1	0.28246	-0.12708	0.01999	N/A	0.5361
SPEN	0.282344	-0.0941587	0.9168	N/A	N/A
AP2S1	0.282051	-0.0315923	1.49e-15	0.005749	N/A
CHRNG	0.28192	N/A	N/A	N/A	N/A
ADRBK1	0.281918	0.250275	2.2e-16	N/A	N/A
C20orf11	0.281875	N/A	2.2e-16	N/A	N/A
FANCE	0.281869	-0.0761944	2.2e-16	N/A	N/A
MRPS34	0.281848	0.0941068	2.2e-16	0.001111	N/A
IQSEC1	0.281624	-0.12816	2.2e-16	N/A	N/A
WBP4	0.281363	-0.199221	1.299e-06	0.0007557	N/A
RSRC1	0.281279	N/A	N/A	N/A	N/A
C13orf23	0.281243	N/A	2.2e-16	1.984e-09	N/A
PFDN2	0.280966	N/A	2.2e-16	N/A	N/A
KATNA1	0.280851	-0.296889	2.2e-16	N/A	N/A
ELMO3	0.280847	-0.0369977	2.2e-16	2.2e-06	N/A
MAFB	0.28074	0.0131311	5.737e-13	N/A	0.3633
LUC7L	0.280715	0.212266	2.2e-16	0.3023	N/A
CCR6	0.280426	N/A	N/A	N/A	N/A
KIAA0494	0.280329	-0.171883	2.2e-16	N/A	1.095e-11
CDH6	0.280175	-0.120142	2.2e-16	N/A	N/A
B3GNT1	0.280089	-0.0263824	0.1451	N/A	N/A
ELOVL4	0.280082	-0.0727671	2.2e-16	N/A	N/A
PURA	0.280054	-0.132883	1.637e-10	N/A	N/A
MKL2	0.279706	0.0649447	2.2e-16	N/A	N/A
WNT2	0.279685	-0.0661463	1.087e-11	N/A	N/A
NRIP3	0.279571	0.033416	2.2e-16	7.035e-08	N/A
LY96	0.279518	N/A	N/A	N/A	N/A
TTLL4	0.27944	-0.383197	2.2e-16	N/A	N/A
C14orf135	0.279259	N/A	N/A	N/A	N/A
SLC35C1	0.279135	N/A	N/A	N/A	N/A
ADORA2A	0.278991	N/A	N/A	N/A	N/A
DNAJA1	0.278832	N/A	N/A	N/A	N/A
PIAS3	0.278596	-0.0334815	0.6478	N/A	0.004341
TEX264	0.278577	0.0269466	2.2e-16	N/A	N/A
BAZ1A	0.278247	-0.123342	2.2e-16	N/A	2.954e-12
TRPM8	0.27822	N/A	N/A	N/A	N/A
SMAD7	0.278098	-0.0896819	2.2e-16	N/A	N/A
CHM	0.278071	N/A	N/A	N/A	N/A
ELAVL1	0.277989	N/A	N/A	N/A	N/A
D4S234E	0.277972	-0.307498	1.06e-14	N/A	1.954e-05
MRPS22	0.277756	-0.0215822	4.008e-11	N/A	0.2997
PAQR6	0.277739	-0.06127	2.2e-16	N/A	N/A
CROCC	0.277731	N/A	N/A	N/A	N/A
CCL3	0.277679	N/A	N/A	N/A	N/A
RUVBL1	0.277437	0.231714	4.297e-14	N/A	0.2137
LGALS2	0.277403	N/A	N/A	N/A	N/A
DDX46	0.277367	0.109763	2.2e-16	N/A	N/A
CLPTM1	0.277121	0.0444397	2.2e-16	2.2e-16	1.272e-10
SH3TC1	0.277	N/A	N/A	N/A	N/A
PLOD3	0.276974	N/A	N/A	N/A	N/A
PGRMC2	0.27664	-0.172882	0.747	0.633	N/A
MOCOS	0.276609	0.170333	0.1594	N/A	N/A
CEBPD	0.276608	-0.249088	2.2e-16	0.001212	1.211e-10
MRPL12	0.276526	-0.0651208	2.2e-16	0.0221	N/A
PPP2R1A	0.276277	-0.00206103	2.2e-16	0.0008434	N/A
MAT1A	0.276248	N/A	N/A	N/A	N/A
BCL2L13	0.276239	N/A	0.0137	0.0008964	N/A
CENPC1	0.275992	0.0539909	2.2e-16	N/A	6.894e-10
PIK3C3	0.275963	N/A	N/A	N/A	N/A
GRHPR	0.275874	-0.0360618	2.2e-16	N/A	N/A
TBCC	0.275728	-0.0559379	2.2e-16	N/A	N/A
RCOR3	0.275687	-0.14767	0.8816	N/A	N/A
RICS	0.275489	N/A	N/A	N/A	N/A
2010-09-15	0.2753	N/A	N/A	N/A	N/A
NEIL1	0.275147	0.0392832	2.2e-16	5.007e-10	N/A
GNA15	0.275048	N/A	N/A	N/A	N/A
DSC3	0.274886	-0.0301348	2.2e-16	N/A	N/A
SULT4A1	0.274856	0.222448	2.2e-16	2.2e-16	N/A
ALAS1	0.274849	0.175465	2.2e-16	N/A	N/A
GNB5	0.274712	N/A	0.03616	0.8184	N/A
SSTR3	0.274547	N/A	N/A	N/A	N/A
SAG	0.2745	N/A	N/A	N/A	N/A
ERAF	0.274359	N/A	N/A	N/A	N/A
SEPW1	0.274292	-0.420762	2.2e-16	2.2e-16	N/A
DDX3X	0.27413	0.387947	2.2e-16	N/A	1.272e-13
BLCAP	0.27384	-0.0809405	2.2e-16	N/A	2.554e-13
ADORA2B	0.273491	0.0438655	2.2e-16	2.2e-16	9.118e-14
C1orf35	0.2734	N/A	N/A	N/A	N/A
SIRT7	0.27322	0.00637106	2.2e-16	1.527e-11	N/A
PSMC6	0.27317	0.125497	2.2e-16	3.006e-15	N/A
DPYSL4	0.273126	0.102998	2.2e-16	N/A	N/A
NUP37	0.27304	N/A	N/A	N/A	N/A
TTC12	0.273019	-0.225251	9.781e-06	N/A	N/A
AP1S2	0.272855	0.371371	0.002945	N/A	0.03069
CRYBB1	0.272446	N/A	N/A	N/A	N/A
CRYBB3	0.272373	N/A	N/A	N/A	N/A
PIN1	0.272287	-0.359001	0.1847	0.8707	0.00731
RBM14	0.272276	-0.0263255	2.2e-16	N/A	N/A
SERPINF1	0.272225	N/A	N/A	N/A	N/A
NQO1	0.272212	-0.068919	2.2e-16	2.922e-07	N/A
AK2	0.272183	N/A	2.2e-16	N/A	0.009151
EIF5B	0.272129	0.0757195	1.146e-06	N/A	N/A
CGRRF1	0.272027	-0.231652	2.2e-16	3.954e-07	N/A
TESK2	0.271853	-0.140467	2.2e-16	N/A	2.2e-16
JUN	0.271628	-0.110293	0.8262	N/A	N/A
CPNE7	0.271448	0.181641	2.2e-16	9.947e-11	N/A
MARK2	0.271327	N/A	N/A	N/A	N/A
RPS11	0.27132	-0.248443	2.2e-16	2.2e-16	N/A
CD9	0.271177	-0.191613	2.2e-16	N/A	N/A
LUZP4	0.271119	N/A	N/A	N/A	N/A
PGK1	0.271059	-0.0366285	2.2e-16	N/A	3.229e-08
TUBAL3	0.270997	N/A	N/A	N/A	N/A
FHL3	0.270453	N/A	2.2e-16	N/A	2.2e-16
CERK	0.270209	N/A	N/A	N/A	N/A
ZNF192	0.270201	-0.107197	2.2e-16	N/A	N/A
MCPH1	0.270046	N/A	N/A	N/A	N/A
IRF3	0.269881	0.00305602	2.2e-16	2.2e-16	N/A
SNURF	0.269778	0.0530059	N/A	N/A	N/A
GMFB	0.269714	-0.278633	2.2e-16	6.215e-12	N/A
RAD21	0.269488	-0.200855	3.788e-14	N/A	0.4136
CHD7	0.269342	-0.215048	2.2e-16	0.01713	1.056e-09
IFNGR2	0.269315	-0.173472	3.868e-11	N/A	N/A
ZDHHC3	0.269256	-0.229545	2.2e-16	N/A	N/A
RNF44	0.26906	-0.00675124	2.2e-16	N/A	N/A
YWHAQ	0.269044	-0.0466755	2.2e-16	N/A	N/A
HRAS	0.268867	-0.0898204	2.2e-16	1.085e-07	N/A
GRN	0.26881	N/A	N/A	N/A	N/A
PDK1	0.268712	-0.0744278	2.2e-16	N/A	N/A
ZFX	0.268599	-0.356925	2.2e-16	N/A	1.776e-07
IVNS1ABP	0.268524	0.0662906	0.001117	N/A	N/A
PYGM	0.268298	N/A	N/A	N/A	N/A
H1FX	0.268281	-0.0202099	2.2e-16	N/A	1.891e-12
TUBGCP2	0.268241	-0.10271	2.2e-16	N/A	N/A
ADD2	0.268173	0.0504772	2.2e-16	N/A	N/A
PSMD6	0.268154	N/A	N/A	N/A	N/A
MMP11	0.268101	0.0991095	2.2e-16	2.2e-16	N/A
RNF2	0.267925	N/A	1.007e-15	N/A	N/A
RPL36AL	0.267846	0.155413	2.2e-16	1.246e-11	N/A
NDUFB4	0.267793	N/A	2.2e-16	N/A	1.419e-13
MNAT1	0.267739	N/A	N/A	N/A	N/A
USP7	0.267589	0.368495	2.2e-16	N/A	N/A
C14orf101	0.267572	-0.0441908	0.1115	0.09544	N/A
ANXA1	0.267196	N/A	N/A	N/A	N/A
TBK1	0.267178	-0.163034	2.2e-16	N/A	6.878e-06
GMNN	0.267094	0.119951	8.364e-10	N/A	N/A
ATP13A3	0.267072	N/A	N/A	N/A	N/A
RNASE4	0.26696	-0.178721	2.2e-16	0.000129	0.08454
CABC1	0.266831	0.245429	0.5948	N/A	N/A
HMGN4	0.266785	-0.0867485	2.2e-16	N/A	N/A
CAD	0.266769	0.0404213	2.2e-16	N/A	N/A
DEPDC6	0.266641	N/A	2.2e-16	N/A	1.357e-06
PCDH7	0.266571	0.00526857	1.711e-08	0.01452	N/A
COX7C	0.266551	N/A	N/A	N/A	N/A
ZNF571	0.266453	-0.407937	2.2e-16	N/A	8.821e-11
PAX8	0.266228	0.0790446	2.2e-16	N/A	N/A
ZNF589	0.266048	N/A	N/A	N/A	N/A
CNDP2	0.265914	-0.0163034	2.2e-16	N/A	N/A
DSTN	0.265528	-0.00430801	2.2e-16	N/A	N/A
ICMT	0.265504	-0.118925	2.2e-16	N/A	N/A
UCKL1	0.265325	0.0613687	2.2e-16	N/A	N/A
ZNF354A	0.265312	-0.334929	2.2e-16	N/A	N/A
SSH3	0.265238	-0.118109	2.2e-16	N/A	N/A
STARD7	0.264951	-0.110019	2.2e-16	N/A	N/A
GGH	0.264926	-0.131401	2.2e-16	0.4184	4.454e-09
PXMP2	0.264603	0.120306	2.2e-16	N/A	N/A
FTSJ2	0.264402	-0.0969409	3.749e-10	0.4712	N/A
THOC1	0.264267	-0.352073	1.277e-09	N/A	N/A
FAM59A	0.264265	0.121828	1.6e-15	N/A	N/A
MAP4K3	0.263754	-0.0486812	2.2e-16	N/A	N/A
NDE1	0.263739	-0.0591705	2.2e-16	N/A	N/A
POPDC2	0.263706	N/A	N/A	N/A	N/A
VPS33B	0.263471	0.176315	0.7884	0.9007	N/A
SS18L2	0.263374	N/A	6.169e-16	N/A	N/A
GSN	0.263307	-0.0653714	2.2e-16	0.5951	N/A
RAB4A	0.263166	-0.150248	2.2e-16	N/A	N/A
PREB	0.263066	-0.0859241	2.2e-16	N/A	N/A
PHF3	0.262728	0.212059	0.0008158	N/A	N/A
YAF2	0.262554	-0.286044	2.2e-16	N/A	N/A
TIA1	0.262521	N/A	0.06607	N/A	N/A
CLDN1	0.262502	-0.019716	0.03563	0.4183	N/A
WRN	0.262429	N/A	N/A	N/A	N/A
SND1	0.262212	-0.10886	2.2e-16	N/A	N/A
IL3RA	0.26201	N/A	N/A	N/A	N/A
MAP3K5	0.261997	-0.0128452	0.04333	N/A	N/A
PARVB	0.261947	0.0483717	2.2e-16	2.2e-16	N/A
CASC1	0.26184	N/A	N/A	N/A	N/A
WBSCR16	0.261737	N/A	2.2e-16	N/A	N/A
ULBP1	0.261375	0.0615779	2.2e-16	N/A	N/A
PDIA6	0.261078	-0.134116	2.2e-16	N/A	N/A
MAML1	0.261067	-0.0415623	2.2e-16	N/A	N/A
RPS10	0.26087	-0.0582299	2.2e-16	N/A	N/A
PBK	0.260769	N/A	2.2e-16	0.07933	N/A
NUDT9	0.260672	N/A	2.2e-16	N/A	N/A
SH3YL1	0.260359	-0.235531	2.2e-16	N/A	N/A
RAB11FIP3	0.260309	-0.116258	2.2e-16	4.17e-11	N/A
SLC12A2	0.260288	0.201882	2.2e-16	N/A	N/A
TXK	0.260238	N/A	N/A	N/A	N/A
CCT8	0.260008	0.279947	2.2e-16	N/A	N/A
MME	0.259969	-0.0113886	2.2e-16	N/A	N/A
RPL29	0.259772	0.00211362	2.2e-16	N/A	N/A
DHX9	0.259611	N/A	N/A	N/A	N/A
ATOX1	0.259528	N/A	2.2e-16	N/A	N/A
HDAC1	0.259181	0.0413216	2.2e-16	N/A	N/A
DNAJC1	0.258985	N/A	0.5583	N/A	N/A
TIMM9	0.258839	N/A	N/A	N/A	N/A
SERPIND1	0.258824	N/A	N/A	N/A	N/A
PRKAB1	0.258784	-0.152165	2.2e-16	N/A	7.572e-08
GTF2E1	0.258412	N/A	N/A	N/A	N/A
RNF138	0.258401	-0.0304787	2.2e-16	N/A	N/A
POLD1	0.258373	0.0368329	2.2e-16	2.2e-16	N/A
MBTPS1	0.258357	0.0470647	2.2e-16	1.469e-05	N/A
PGCP	0.258313	0.0507116	1.105e-06	0.08981	0.0001471
PAK1IP1	0.258259	N/A	2.2e-16	N/A	N/A
WNT11	0.258237	-0.0375727	2.2e-16	N/A	N/A
IRF1	0.258105	-0.281797	0.09185	N/A	N/A
IL15	0.258051	0.127561	2.2e-16	0.006224	1.674e-05
ACADVL	0.257983	-0.0177255	2.2e-16	1.638e-09	N/A
RANBP2	0.257946	0.251278	0.1346	N/A	N/A
BTG4	0.257936	0.132816	2.2e-16	N/A	N/A
MAPKAPK3	0.257901	-0.10779	2.2e-16	N/A	N/A
SUPT5H	0.257226	-0.188087	2.2e-16	6.872e-13	7.561e-14
GALNT3	0.257184	0.214939	2.2e-16	N/A	N/A
ERBB3	0.257169	0.0205867	9.637e-11	N/A	N/A
C14orf133	0.257016	N/A	N/A	N/A	N/A
SDHA	0.256749	-0.112069	2.2e-16	N/A	5.097e-09
RNF13	0.256685	0.0399336	2.2e-16	N/A	N/A
LATS1	0.256621	N/A	N/A	N/A	N/A
NUDT4	0.256594	N/A	2.2e-16	N/A	N/A
ALG8	0.256552	0.101541	0.03685	N/A	N/A
A4GALT	0.25648	-0.00204248	2.2e-16	6.78e-16	N/A
C15orf29	0.256401	-0.0174573	2.2e-16	0.0007715	N/A
GAD1	0.256344	-0.215422	2.2e-16	N/A	N/A
TRIM26	0.256234	0.106727	0.000266	N/A	N/A
PANX1	0.256182	0.282633	0.0005764	N/A	N/A
NARFL	0.256096	-0.0307874	2.2e-16	4.831e-12	N/A
PON1	0.256011	N/A	2.2e-16	N/A	N/A
EIF2B1	0.255371	N/A	2.2e-16	N/A	N/A
ADAM12	0.25535	-0.125258	2.2e-16	N/A	N/A
ITM2A	0.255263	N/A	0.2917	N/A	0.6384
DHX8	0.255196	N/A	2.2e-16	0.005138	N/A
UBTD1	0.254948	-0.165574	2.2e-16	N/A	N/A
GPI	0.254882	-0.0294333	2.2e-16	N/A	2.2e-16
BCAR3	0.254742	N/A	2.2e-16	N/A	N/A
MST1	0.254609	-0.0176773	2.2e-16	N/A	N/A
MECP2	0.254563	-0.21319	3.157e-09	N/A	0.00564
SCO2	0.254556	-0.245343	2.2e-16	2.2e-16	N/A
TLR2	0.254345	N/A	N/A	N/A	N/A
DHX32	0.254281	N/A	N/A	N/A	N/A
C5	0.254195	N/A	N/A	N/A	N/A
YPEL1	0.254029	0.205714	2.2e-16	2.2e-16	N/A
GABRE	0.253981	-0.313702	2.2e-16	N/A	2.392e-15
PRMT7	0.25396	N/A	8.62e-10	0.6056	N/A
ST3GAL2	0.253812	0.118657	2.2e-16	2.2e-16	N/A
C6orf162	0.25379	N/A	N/A	N/A	N/A
MAN2A1	0.253662	-0.0214549	2.2e-16	N/A	N/A
UBTF	0.253314	-0.183075	2.2e-16	2.2e-16	N/A
UNC50	0.253305	0.00211957	2.2e-16	N/A	N/A
UGDH	0.253264	-0.0339655	0.01532	0.334	N/A
ZNF532	0.253247	0.136977	2.2e-16	N/A	N/A
CDC14A	0.253176	0.0520719	2.2e-16	N/A	N/A
RALGPS1	0.253038	0.0368678	2.2e-16	0.0004399	N/A
PLCG2	0.252991	0.167591	0.273	0.4648	N/A
WDR6	0.252972	-0.239294	2.2e-16	N/A	N/A
TP73	0.252468	-0.0220886	2.2e-16	N/A	N/A
ORM2	0.25242	N/A	2.2e-16	4.336e-08	N/A
CUL3	0.252383	-0.0521168	2.2e-16	N/A	N/A
CCL17	0.252271	N/A	N/A	N/A	N/A
ACO2	0.252168	-0.223823	N/A	N/A	N/A
KLRF1	0.252001	N/A	N/A	N/A	N/A
PLXDC1	0.251878	N/A	0.05833	0.5873	N/A
FAIM2	0.251726	-0.113775	2.2e-16	N/A	N/A
DFFB	0.251694	N/A	2.2e-16	N/A	N/A
PPIB	0.251691	-0.0814504	2.2e-16	0.0003769	N/A
TOMM34	0.251346	N/A	2.2e-16	N/A	5.169e-11
ZNF345	0.250895	-0.488523	2.2e-16	N/A	3.791e-09
FZD5	0.250591	0.0735647	2.2e-16	N/A	N/A
DMRT1	0.250378	0.117928	2.2e-16	N/A	N/A
PEX3	0.250209	N/A	N/A	N/A	N/A
ANKRD26	0.250186	-0.0395319	2.2e-16	N/A	N/A
ILVBL	0.250054	0.14614	2.2e-16	N/A	N/A
GNAI2	0.250035	-0.23147	2.2e-16	N/A	N/A
PJA1	0.249955	-0.069608	3.376e-09	N/A	0.06135
WNT5B	0.249928	-0.0455437	4.796e-10	0.2236	N/A
TMSB4Y	0.249664	N/A	2.2e-16	2.2e-16	N/A
PEX11B	0.24965	0.049433	2.2e-16	N/A	3.936e-07
CDK2AP1	0.249557	-0.0478354	2.2e-16	N/A	N/A
ARTN	0.249531	0.132375	2.2e-16	N/A	2.2e-16
PER1	0.249506	-0.125772	0.01999	0.3257	N/A
CAB39L	0.249334	N/A	N/A	N/A	N/A
RBP1	0.249285	-0.277125	2.2e-16	N/A	0.0001624
BST2	0.249171	N/A	N/A	N/A	N/A
HSD17B12	0.249122	N/A	N/A	N/A	N/A
SDCCAG1	0.249005	N/A	2.2e-16	0.07878	N/A
ORC1L	0.248919	0.247122	2.2e-16	N/A	6.557e-10
RPS26	0.248854	-0.0135604	N/A	N/A	N/A
UBN1	0.248571	N/A	N/A	N/A	N/A
RNF130	0.248269	-0.262543	2.2e-16	N/A	N/A
PAPPA	0.248033	0.0148869	2.2e-16	2.759e-11	N/A
ITGA2	0.247974	-0.0838554	0.01951	N/A	N/A
GCC1	0.247871	-0.147243	2.2e-16	N/A	N/A
SULT1A1	0.247749	-0.226047	0.716	N/A	N/A
NMD3	0.247706	-0.046935	3.52e-14	N/A	N/A
RHOF	0.2476	-0.0946043	2.2e-16	N/A	N/A
POLR3D	0.247195	-0.206509	2.2e-16	2.2e-16	N/A
RPS9	0.247189	-0.0133486	2.2e-16	1.561e-15	N/A
PYCRL	0.247077	0.116059	2.2e-16	N/A	2.2e-16
CCNG2	0.246392	-0.220558	2.2e-16	N/A	N/A
ACTR1A	0.246384	N/A	2.2e-16	N/A	N/A
SERP1	0.246382	-0.0362341	2.2e-16	N/A	N/A
CHD9	0.246364	-0.0542214	2.2e-16	1.351e-10	N/A
KLF2	0.246187	0.0306321	4.69e-08	N/A	N/A
FHIT	0.246165	0.0734697	2.2e-16	N/A	N/A
PRDM4	0.245949	-0.0799493	2.2e-16	N/A	N/A
ACTR8	0.245842	-0.347497	2.2e-16	N/A	N/A
PDCD6	0.245639	N/A	2.2e-16	N/A	0.3788
KCTD14	0.245586	N/A	N/A	N/A	N/A
TRIM21	0.245529	N/A	N/A	N/A	N/A
PRAF2	0.245514	0.125388	2.2e-16	N/A	2.604e-10
IFNAR2	0.245249	0.224568	1.048e-06	N/A	N/A
RPL26L1	0.245213	N/A	N/A	N/A	N/A
SMAD4	0.245183	N/A	N/A	N/A	N/A
SP140	0.245152	N/A	N/A	N/A	N/A
VIPR1	0.244784	0.0460743	2.2e-16	N/A	N/A
GOLGA3	0.24468	0.0327972	2.2e-16	N/A	N/A
HCFC1R1	0.244655	N/A	N/A	N/A	N/A
PLA2G12A	0.244514	0.14338	2.2e-16	5.743e-06	N/A
SPG7	0.244498	0.167113	0.03642	0.5694	N/A
FTSJ1	0.244448	-0.205279	2.2e-16	N/A	3.47e-09
TRAPPC2	0.24436	N/A	0.002731	N/A	0.213
TBCE	0.244147	N/A	N/A	N/A	N/A
UGT2B15	0.243687	N/A	N/A	N/A	N/A
MARCKSL1	0.243578	0.0372287	2.2e-16	N/A	N/A
TTC19	0.243534	0.127025	1.791e-07	1.99e-06	0.3645
GPR172A	0.243485	-0.0876463	2.2e-16	N/A	2.2e-16
ETFDH	0.24335	0.0809686	0.0009048	0.002163	N/A
MALT1	0.243337	-0.189459	2.2e-16	N/A	N/A
CLDN15	0.243222	N/A	N/A	N/A	N/A
SRP19	0.243216	-0.159639	2.2e-16	N/A	N/A
ENPP3	0.242963	N/A	N/A	N/A	N/A
PDCL3	0.24295	-0.165195	2.2e-16	N/A	N/A
PHOX2B	0.242888	0.0839972	2.2e-16	2.792e-11	N/A
CAPN5	0.242508	0.231024	2.2e-16	N/A	N/A
ABT1	0.242309	0.145091	2.2e-16	N/A	N/A
PFKL	0.242302	-0.161671	2.2e-16	1.572e-07	N/A
PHC1	0.242283	N/A	N/A	N/A	N/A
PPP1CC	0.242257	-0.392897	2.2e-16	N/A	N/A
SPTLC2	0.242107	-0.10118	0.008373	0.2601	N/A
PRIM1	0.242079	0.043423	2.2e-16	N/A	N/A
HCP5	0.241971	N/A	N/A	N/A	N/A
FGD1	0.241754	-0.0372871	2.2e-16	N/A	3.04e-11
GPR22	0.241269	N/A	N/A	N/A	N/A
OBFC1	0.241203	-0.0815463	3.736e-07	N/A	N/A
TRIM49	0.241162	N/A	N/A	N/A	N/A
LEPROT	0.241059	0.0423461	2.2e-16	N/A	N/A
MNT	0.241039	0.0423429	2.2e-16	1.491e-10	N/A
TSSC1	0.240963	0.0103225	0.9269	N/A	N/A
NPDC1	0.240931	0.0692265	2.2e-16	7.345e-06	N/A
COL18A1	0.240831	0.0271196	2.2e-16	0.2942	N/A
GDPD3	0.240548	N/A	N/A	N/A	N/A
ACP6	0.240481	0.11458	0.001484	N/A	0.438
WRNIP1	0.240336	0.00164464	2.2e-16	N/A	N/A
MPP1	0.240094	-0.230938	6.207e-12	N/A	0.1213
H3F3B	0.239898	-0.292462	2.2e-16	1.383e-13	N/A
MFNG	0.239664	N/A	N/A	N/A	N/A
PTX3	0.239654	-0.145953	0.1999	N/A	N/A
PSMB10	0.239531	0.203324	2.2e-16	0.000891	N/A
C4orf8	0.239372	N/A	N/A	N/A	N/A
ZFPM2	0.239366	0.056973	2.2e-16	N/A	4.731e-05
ARIH2	0.239339	N/A	N/A	N/A	N/A
PPL	0.239237	-0.142087	2.2e-16	2.261e-07	N/A
MFAP3L	0.239108	N/A	N/A	N/A	N/A
PLOD1	0.239086	N/A	2.2e-16	N/A	N/A
HSF1	0.238752	0.240913	2.2e-16	N/A	2.2e-16
GTF3C4	0.23869	0.135841	2.2e-16	4.963e-07	N/A
KIF3C	0.23851	-0.249827	2.2e-16	N/A	N/A
METTL1	0.238144	-0.201155	2.2e-16	N/A	N/A
TXNRD1	0.238138	-0.157497	8.714e-08	N/A	N/A
LRPAP1	0.238104	-0.305566	1.12e-08	N/A	0.00573
MYBPC2	0.238073	-0.206068	2.2e-16	8.672e-07	N/A
PARD3	0.237733	0.164824	2.2e-16	N/A	N/A
TRIM68	0.23771	-0.178776	2.2e-16	1.209e-08	N/A
ATP5B	0.237565	0.217608	2.2e-16	N/A	N/A
CDS1	0.237442	-0.18543	2.426e-12	N/A	N/A
RPS27A	0.237287	N/A	N/A	N/A	N/A
C16orf53	0.237159	-0.148776	2.2e-16	N/A	N/A
RAP2C	0.237142	-0.342637	2.2e-16	N/A	3.797e-07
CPVL	0.237134	N/A	N/A	N/A	N/A
TCFL5	0.237132	0.0650174	2.2e-16	N/A	N/A
NMUR1	0.23699	N/A	2.2e-16	N/A	N/A
GC	0.236896	N/A	N/A	N/A	N/A
ACTR5	0.236753	-0.183596	2.2e-16	N/A	8.784e-16
FRMD4A	0.236468	N/A	N/A	N/A	N/A
VRK1	0.236152	-0.140092	2.2e-16	0.07652	N/A
NAPA	0.235807	0.049519	2.2e-16	1.44e-07	N/A
GPX5	0.23577	N/A	N/A	N/A	N/A
SLC35A2	0.235691	-0.370704	2.2e-16	N/A	0.0001169
CDK2AP2	0.235646	-0.120311	0.24	N/A	N/A
PRDX2	0.235608	-0.507659	2.2e-16	N/A	N/A
SSR2	0.235531	N/A	2.2e-16	N/A	N/A
SEC23A	0.23534	0.0514466	2.2e-16	3.007e-08	N/A
PKDREJ	0.235253	0.0902472	2.2e-16	2.2e-16	N/A
STAT5B	0.235215	-0.173633	2.2e-16	2.666e-08	N/A
BCAT1	0.235097	0.0622992	2.2e-16	N/A	N/A
MAP4K5	0.234914	0.0809565	2.2e-16	0.03732	N/A
ALDH1B1	0.234774	0.1092	2.2e-16	N/A	N/A
HIST1H4D	0.234488	N/A	N/A	N/A	N/A
BCL7C	0.234413	N/A	N/A	N/A	N/A
XBP1	0.234196	0.0393214	0.01689	0.002456	N/A
RNF186	0.233954	N/A	N/A	N/A	N/A
EHHADH	0.233824	N/A	2.2e-16	N/A	N/A
NMT2	0.233763	N/A	N/A	N/A	N/A
ADRM1	0.233645	-0.0627447	2.2e-16	N/A	N/A
FMNL1	0.233545	0.0815598	2.2e-16	3.815e-13	N/A
CHMP6	0.233529	-0.266942	2.2e-16	6.835e-11	N/A
KDELR1	0.233458	N/A	2.2e-16	0.003398	N/A
PPP1R9A	0.233314	N/A	N/A	N/A	N/A
REPIN1	0.233248	0.186134	2.2e-16	N/A	N/A
ID3	0.233144	-0.117351	2.2e-16	N/A	N/A
HCRTR2	0.233132	0.0801435	2.2e-16	N/A	N/A
HMGCS2	0.232729	N/A	N/A	N/A	N/A
ZNF672	0.232544	0.0797793	2.2e-16	N/A	N/A
ALAD	0.232465	0.131417	2.2e-16	1.177e-06	N/A
PAFAH2	0.232319	N/A	N/A	N/A	N/A
PIP5K1B	0.232264	0.155316	2.2e-16	0.02895	N/A
YTHDF2	0.231831	0.0168105	2.2e-16	N/A	N/A
C20orf29	0.231746	0.0239563	2.2e-16	N/A	N/A
PLAGL2	0.231303	0.0273903	2.2e-16	N/A	N/A
CSF2RA	0.231149	N/A	N/A	N/A	N/A
NKRF	0.231034	-0.100465	2.208e-06	N/A	0.7799
PHB	0.230851	N/A	N/A	N/A	N/A
KIAA0319	0.230815	-0.0164326	2.2e-16	N/A	N/A
STRAP	0.230491	-0.0771507	2.2e-16	N/A	N/A
KLHL12	0.230295	N/A	2.2e-16	N/A	N/A
SHC3	0.230148	0.140083	2.2e-16	6.607e-12	N/A
RAPGEF4	0.229907	0.0103875	0.4944	N/A	N/A
LGALS3BP	0.229824	N/A	N/A	N/A	N/A
CX3CL1	0.229793	N/A	N/A	N/A	N/A
MAPK8IP2	0.22977	0.361449	2.2e-16	2.2e-16	N/A
CBLN1	0.229681	-0.095796	2.2e-16	2.268e-11	N/A
SEMA4C	0.229633	0.114494	2.2e-16	N/A	N/A
THAP7	0.22963	0.228291	0.04672	0.4155	N/A
ARD1A	0.229515	-0.176752	2.2e-16	N/A	6.049e-08
DHX40	0.229405	N/A	2.2e-16	4.779e-11	N/A
RPL15	0.22907	0.0704081	2.2e-16	N/A	N/A
ALDH8A1	0.228821	N/A	N/A	N/A	N/A
ARMCX5	0.228761	0.00543898	2.2e-16	N/A	0.9008
GALT	0.228574	N/A	N/A	N/A	N/A
RPS4Y1	0.228549	N/A	N/A	N/A	N/A
C11orf24	0.228515	-0.0967175	2.2e-16	N/A	N/A
E2F3	0.228225	-0.010501	2.2e-16	N/A	N/A
AKR1B10	0.228093	N/A	N/A	N/A	N/A
CUGBP2	0.228018	-0.121061	2.2e-16	N/A	N/A
RPS16	0.227967	N/A	N/A	N/A	N/A
CACNA1F	0.227942	-0.04071	2.2e-16	N/A	2.2e-16
MRPS31	0.227858	-0.107691	2.2e-16	7.84e-10	N/A
EN2	0.227564	-0.287316	2.2e-16	N/A	N/A
LRCH4	0.227488	N/A	2.2e-16	N/A	N/A
RPL27A	0.227465	-0.129536	N/A	N/A	N/A
C18orf22	0.227464	0.0485738	2.2e-16	N/A	N/A
MRPL28	0.226637	0.183004	2.2e-16	4.238e-08	N/A
SLC25A11	0.226564	-0.145791	5.034e-14	0.992	N/A
PCTP	0.22656	0.346793	9.815e-13	0.01554	N/A
GPSM2	0.226432	N/A	2.2e-16	N/A	N/A
C3	0.226187	N/A	N/A	N/A	N/A
TAT	0.225957	N/A	N/A	N/A	N/A
RRAGA	0.225924	0.0909327	2.2e-16	N/A	N/A
TFR2	0.22584	N/A	N/A	N/A	N/A
TUBG2	0.225693	-0.138484	0.01501	0.1071	N/A
RABL4	0.22566	0.0883448	2.2e-16	3.157e-07	N/A
LTB	0.225612	-0.186916	2.2e-16	N/A	N/A
PRDX4	0.225458	-0.133179	2.2e-16	N/A	0.7054
PIGC	0.225418	N/A	N/A	N/A	N/A
TEK	0.225088	N/A	N/A	N/A	N/A
RAB13	0.225026	N/A	N/A	N/A	N/A
BRPF1	0.224967	0.0106007	2.2e-16	N/A	N/A
TOR1A	0.224938	0.0465383	2.2e-16	1.116e-06	N/A
PCGF2	0.224843	0.0533354	2.2e-16	3.44e-08	N/A
AVEN	0.224556	-0.203643	3.415e-05	0.07631	N/A
HAS2	0.224499	-0.0366065	2.2e-16	N/A	2.2e-16
OXTR	0.224201	-0.177568	5.956e-14	N/A	N/A
DHRS4	0.224148	0.0843967	N/A	N/A	N/A
DNAH9	0.223999	0.323271	4.764e-15	2.553e-06	N/A
CYP4F3	0.223894	N/A	N/A	N/A	N/A
MTHFR	0.223813	-0.0011991	2.2e-16	N/A	N/A
HIST1H4B	0.223537	0.181839	2.2e-16	N/A	N/A
CXADR	0.223108	N/A	2.2e-16	N/A	N/A
HP1BP3	0.223074	N/A	N/A	N/A	N/A
GAB2	0.222968	-0.171949	2.2e-16	N/A	N/A
CCT4	0.222943	-0.0255871	2.2e-16	N/A	N/A
ZBED1	0.222936	-0.21306	N/A	N/A	N/A
LRP10	0.222858	0.198047	0.2019	N/A	0.06192
TSTA3	0.222761	0.0433629	2.2e-16	N/A	2.2e-16
SPG21	0.222711	-0.311314	2.2e-16	2.11e-14	N/A
MMD	0.222703	-0.216768	0.01121	0.7774	N/A
EDNRB	0.222542	0.00770703	0.01273	0.1206	N/A
MAPK7	0.222453	-0.063819	2.2e-16	2.2e-16	N/A
COPG	0.222361	N/A	1.255e-07	N/A	0.09336
SRRM1	0.222334	-0.0521352	4.059e-05	N/A	N/A
DHPS	0.222261	-0.079787	2.2e-16	N/A	N/A
NFE2L1	0.22215	0.136843	2.991e-05	0.269	N/A
ADAT1	0.222068	0.061962	0.909	0.02433	N/A
KIAA0020	0.22163	N/A	N/A	N/A	N/A
CP	0.221537	N/A	N/A	N/A	N/A
ARHGEF1	0.221478	-0.0710418	2.2e-16	2.2e-16	8.349e-16
ULBP2	0.221435	0.0674314	2.2e-16	N/A	N/A
ANP32E	0.221421	N/A	N/A	N/A	N/A
FBXO3	0.221016	-0.170006	2.2e-16	N/A	N/A
TSPAN12	0.221013	-0.215025	2.2e-16	N/A	N/A
ZCCHC4	0.220961	N/A	2.2e-16	2.2e-16	N/A
MED4	0.220918	N/A	N/A	N/A	N/A
DUSP12	0.220899	-0.0152237	2.2e-16	N/A	N/A
MANSC1	0.22086	-0.0210023	2.2e-16	N/A	N/A
ARHGEF12	0.220839	-0.187563	2.2e-16	N/A	N/A
MUT	0.220798	N/A	N/A	N/A	N/A
NPAS1	0.220684	0.186777	2.2e-16	9.43e-14	N/A
ZNF230	0.220616	N/A	N/A	N/A	N/A
HINT1	0.220537	-0.174167	2.2e-16	N/A	N/A
FOXK2	0.220182	0.157663	2.2e-16	3.027e-10	N/A
TBR1	0.220053	0.134541	2.2e-16	N/A	N/A
ETFB	0.219876	0.0433509	0.0001361	0.03536	N/A
PLSCR3	0.219654	-0.231725	2.2e-16	0.2082	N/A
SOCS5	0.21963	-0.182725	4.755e-05	N/A	N/A
ATP5G2	0.219624	-0.316725	2.2e-16	N/A	N/A
GTF2A2	0.219336	0.028741	2.2e-16	1.136e-08	N/A
WDR19	0.219214	-0.232348	2.2e-16	1.909e-06	N/A
SPCS3	0.219111	0.0136451	0.01113	0.2426	N/A
ENY2	0.219068	0.0772436	2.2e-16	N/A	0.1975
SMARCD3	0.219058	0.0756716	0.0002516	N/A	N/A
ADAM17	0.219019	0.0301129	2.2e-16	N/A	N/A
YWHAH	0.218888	-0.0377289	0.002519	0.0155	N/A
FAM8A1	0.218795	-0.116076	2.2e-16	N/A	N/A
SFXN3	0.218617	N/A	0.203	N/A	N/A
FBXL15	0.218455	0.0166336	2.063e-10	N/A	N/A
TAF1C	0.218218	N/A	2.2e-16	2.2e-16	N/A
C21orf45	0.218127	0.00901378	2.2e-16	N/A	N/A
ZNF673	0.218114	N/A	N/A	N/A	N/A
CALM2	0.218089	-0.0210749	2.2e-16	N/A	N/A
HSPBAP1	0.217828	0.0251906	6.854e-08	N/A	3.966e-05
OAZ2	0.217713	N/A	3.507e-16	0.6723	N/A
KDELC1	0.217662	-0.210569	1.397e-05	0.5274	N/A
ST5	0.217631	N/A	N/A	N/A	N/A
KLK11	0.217597	N/A	N/A	N/A	N/A
C21orf66	0.217485	-0.0484985	2.2e-16	N/A	N/A
NFATC3	0.217251	-0.00736634	2.2e-16	2.2e-16	N/A
UXT	0.217216	0.127507	2.2e-16	N/A	9.131e-06
TCEA2	0.217039	-0.109007	2.2e-16	N/A	N/A
MAGEH1	0.216806	N/A	N/A	N/A	N/A
ABCB11	0.216759	N/A	N/A	N/A	N/A
NDUFB1	0.216598	-0.0599885	2.2e-16	2.112e-07	N/A
ARMC4	0.216536	0.0249788	N/A	N/A	N/A
HUS1	0.216499	-0.348783	2.2e-16	N/A	3.181e-14
CKMT1B	0.216361	-0.185786	N/A	N/A	N/A
TTF1	0.216267	0.309073	2.2e-16	0.9806	N/A
GLRB	0.216154	-0.0716254	2.2e-16	4.619e-06	N/A
MRPS33	0.216104	-0.203234	2.2e-16	N/A	N/A
CRKL	0.216087	0.084457	2.2e-16	4.318e-05	N/A
PCNP	0.216031	-0.186597	2.2e-16	N/A	N/A
ROM1	0.215922	N/A	2.2e-16	N/A	N/A
EIF4A1	0.215901	0.0114608	2.2e-16	1.965e-08	N/A
AVPI1	0.215815	0.211498	6.485e-16	N/A	N/A
CREB5	0.215771	N/A	2.2e-16	N/A	N/A
CYC1	0.215709	-0.129053	2.2e-16	N/A	1.888e-10
NEK4	0.2157	N/A	2.2e-16	N/A	N/A
PLEKHA1	0.215506	0.12325	2.2e-16	N/A	N/A
RNASEH2A	0.215269	0.124201	2.2e-16	N/A	N/A
C11orf17	0.21507	0.0520307	7.876e-09	1.317e-06	N/A
UGT2B4	0.215044	N/A	N/A	N/A	N/A
TMOD3	0.215034	-0.404997	2.2e-16	1.136e-09	N/A
HIST1H4C	0.215028	N/A	1.287e-09	N/A	N/A
NOSIP	0.214943	-0.110607	2.2e-16	0.0009894	N/A
TM9SF2	0.214938	0.161373	2.2e-16	3.999e-08	N/A
DST	0.214903	0.130997	2.2e-16	N/A	N/A
RNF25	0.214868	N/A	2.2e-16	N/A	N/A
LRRC3	0.21485	0.457937	2.2e-16	3.016e-14	N/A
DNASE1L2	0.214754	0.0139668	2.2e-16	2.2e-16	N/A
EPHA2	0.214618	-0.0127774	2.2e-16	N/A	N/A
SLC39A9	0.21456	N/A	N/A	N/A	N/A
TSP50	0.214552	N/A	2.2e-16	N/A	N/A
SF3B3	0.214528	N/A	N/A	N/A	N/A
PFTK1	0.214453	-0.0597538	2.2e-16	N/A	N/A
CBFA2T2	0.214405	N/A	N/A	N/A	N/A
C14orf2	0.214335	-0.158668	2.2e-16	2.2e-16	N/A
COX7B	0.214181	N/A	N/A	N/A	N/A
RPLP2	0.214177	-0.195067	2.2e-16	2.2e-16	N/A
IFIT5	0.214144	N/A	N/A	N/A	N/A
WNT3	0.214084	-0.0816864	2.2e-16	7.082e-12	N/A
TES	0.214002	0.15988	1.403e-11	N/A	N/A
TMEM38B	0.213862	N/A	2.2e-16	0.2261	N/A
FNDC3B	0.213595	N/A	N/A	N/A	N/A
NR1H2	0.213488	0.182836	2.2e-16	9.907e-10	N/A
PER2	0.213454	0.00365767	2.2e-16	N/A	N/A
IMPACT	0.213267	-0.20271	2.2e-16	N/A	N/A
PRSS16	0.212688	N/A	N/A	N/A	N/A
SSR4	0.212557	-0.25211	2.2e-16	N/A	0.000348
MICB	0.212448	N/A	2.2e-16	N/A	N/A
TIMM44	0.212441	-0.0327074	2.2e-16	4.508e-13	N/A
POLG2	0.212155	-0.092632	2.2e-16	8.362e-11	N/A
WDR1	0.211973	-0.115954	2.2e-16	3.557e-08	N/A
CKS2	0.211876	-0.0781746	2.2e-16	0.03436	N/A
SPCS1	0.211799	N/A	2.2e-16	N/A	N/A
MCM3	0.211692	-0.263472	2.2e-16	N/A	N/A
SLC1A1	0.211673	0.181255	2.2e-16	N/A	N/A
HAGH	0.211596	-0.14086	0.002086	0.2319	N/A
TCIRG1	0.211548	-0.123132	2.2e-16	N/A	N/A
MAPK6	0.211401	-0.117132	7.126e-08	0.5824	N/A
C9orf46	0.211381	-0.11088	2.2e-16	N/A	N/A
HIST1H3A	0.211134	N/A	2.2e-16	N/A	N/A
BYSL	0.210966	-0.234549	2.2e-16	N/A	N/A
STAM2	0.210924	-0.0262609	2.2e-16	N/A	N/A
HYDIN	0.210876	N/A	2.2e-16	3.897e-13	N/A
CHMP5	0.210832	N/A	N/A	N/A	N/A
PER3	0.210825	-0.409922	2.2e-16	N/A	N/A
ACN9	0.210815	-0.252834	2.2e-16	N/A	N/A
DEGS1	0.210801	-0.17702	2.2e-16	N/A	N/A
LIN7C	0.210586	N/A	2.2e-16	N/A	N/A
GABRD	0.210563	-0.0620115	2.2e-16	N/A	N/A
IFNAR1	0.210536	0.0711235	2.2e-16	N/A	N/A
KNTC1	0.210451	N/A	2.2e-16	N/A	N/A
ITM2B	0.210444	-0.105942	2.2e-16	2.2e-16	N/A
DDX21	0.210336	N/A	N/A	N/A	N/A
VSNL1	0.210175	-0.0557654	2.2e-16	N/A	N/A
DDT	0.209999	-0.14101	N/A	N/A	N/A
IL16	0.209952	N/A	N/A	N/A	N/A
DHCR24	0.209931	-0.0532927	2.2e-16	N/A	0.07879
ACIN1	0.209644	N/A	N/A	N/A	N/A
GALNT10	0.209631	0.0493355	0.003456	N/A	N/A
SFRP1	0.209543	-0.0882545	0.2156	0.8906	N/A
ITGB1BP2	0.209437	N/A	N/A	N/A	N/A
IL8RB	0.209315	N/A	N/A	N/A	N/A
SLC37A1	0.209283	N/A	9.286e-05	0.2115	N/A
PISD	0.209213	0.0643185	2.2e-16	3.489e-12	N/A
C15orf24	0.209105	N/A	2.2e-16	1.78e-15	N/A
CCT7	0.208978	0.108488	2.2e-16	N/A	N/A
FZD3	0.208878	0.18666	2.2e-16	2.2e-16	N/A
PSMA5	0.208661	-0.0240644	2.2e-16	N/A	N/A
GALNT2	0.208472	0.0763078	2.2e-16	N/A	N/A
ALDOB	0.208176	N/A	N/A	N/A	N/A
HIST1H4K	0.207847	-0.00704453	N/A	N/A	N/A
PGRMC1	0.207798	-0.248445	2.2e-16	N/A	0.6373
COPS6	0.207771	-0.0496925	2.2e-16	N/A	N/A
RAC3	0.207721	0.210745	2.2e-16	4.074e-09	N/A
CLIC4	0.207634	-0.205934	2.2e-16	N/A	N/A
ABCB6	0.207531	N/A	2.2e-16	N/A	N/A
CSPG5	0.207353	0.372784	2.2e-16	N/A	N/A
DDX28	0.207345	N/A	N/A	N/A	N/A
DRAP1	0.207343	-0.0333862	2.2e-16	N/A	N/A
POLR3E	0.207286	-0.0114169	0.3391	N/A	N/A
ACTG1	0.207252	0.0753702	2.2e-16	2.642e-06	N/A
C1orf27	0.207226	N/A	0.03972	N/A	N/A
HSF2BP	0.207172	0.387567	2.2e-16	6.93e-11	N/A
BIK	0.206799	-0.0321181	1.786e-06	0.007882	N/A
TBC1D17	0.206742	0.0323666	2.2e-16	2.2e-16	N/A
PNOC	0.206733	N/A	N/A	N/A	N/A
SKP2	0.206656	N/A	N/A	N/A	N/A
KIAA0391	0.206533	N/A	2.2e-16	N/A	0.4478
PCGF3	0.206474	0.134946	2.2e-16	N/A	1.867e-06
FARS2	0.206282	0.108901	0.0001512	N/A	N/A
ERO1L	0.20628	-0.161437	6.325e-16	0.7887	N/A
WDR26	0.206122	N/A	N/A	N/A	N/A
EPHA4	0.206004	-0.0873844	2.2e-16	N/A	N/A
PLA2G7	0.205792	0.259448	2.2e-16	N/A	N/A
RANBP1	0.205784	-0.0908355	2.2e-16	2.2e-16	N/A
TBX6	0.205751	-0.231364	2.2e-16	N/A	N/A
FLRT3	0.205751	N/A	N/A	N/A	N/A
SLC7A8	0.205644	N/A	N/A	N/A	N/A
DSCR4	0.205587	N/A	N/A	N/A	N/A
ANKRD7	0.205578	N/A	N/A	N/A	N/A
NPR2	0.205527	0.285463	5.922e-06	0.8819	N/A
HOXA11	0.205471	-0.0555111	2.2e-16	N/A	N/A
HIST1H3C	0.205441	-0.0175414	2.2e-16	N/A	N/A
RPL36	0.205289	-0.19772	2.2e-16	9.744e-06	N/A
SRM	0.20508	-0.0246988	2.2e-16	N/A	N/A
TUSC2	0.204992	0.00759679	2.2e-16	N/A	N/A
CCR7	0.204916	N/A	N/A	N/A	N/A
FUT1	0.204901	N/A	N/A	N/A	N/A
CUL4A	0.204827	-0.149165	2.2e-16	7.283e-09	N/A
MRPL13	0.204765	N/A	2.2e-16	N/A	0.03784
PACSIN2	0.204744	0.223773	7.777e-09	0.002848	N/A
ATP12A	0.204706	0.116639	2.2e-16	7.896e-09	N/A
KPNA5	0.204525	-0.0560766	0.13	N/A	N/A
SMAD3	0.204522	0.13516	2.2e-16	0.006912	N/A
DHX34	0.204476	-0.0582189	2.2e-16	2.2e-16	N/A
SNX17	0.204448	0.119722	0.4454	N/A	N/A
GBAS	0.20426	-0.223285	2.2e-16	N/A	4.137e-05
LXN	0.204163	N/A	N/A	N/A	N/A
PLD3	0.204147	N/A	2.2e-16	2.2e-16	1.574e-14
SARS	0.204083	N/A	2.2e-16	N/A	N/A
GPSM3	0.203823	0.0721607	2.2e-16	N/A	N/A
MYCBP2	0.203739	-0.277952	0.245	0.07152	N/A
CYP2D6	0.203651	N/A	N/A	N/A	N/A
LDHB	0.203584	0.0275093	2.2e-16	N/A	N/A
TRAF5	0.203446	0.0816692	2.2e-16	N/A	N/A
F12	0.203347	N/A	N/A	N/A	N/A
AACS	0.203294	0.268959	0.1151	N/A	N/A
SCGN	0.202954	N/A	N/A	N/A	N/A
CHCHD2	0.202925	-0.346953	2.2e-16	N/A	3.878e-10
PPID	0.20277	-0.0277374	2.2e-16	5.983e-05	N/A
CD2BP2	0.202766	N/A	0.01374	N/A	N/A
CYP51A1	0.20271	-0.0800048	4.219e-14	N/A	N/A
EXOSC2	0.202447	N/A	2.2e-16	2.644e-07	N/A
IL6ST	0.202395	-0.12323	2.2e-16	N/A	N/A
SLC25A31	0.202201	-0.0604708	2.2e-16	3.058e-06	N/A
GADD45G	0.202056	-0.119557	1.704e-06	0.8518	N/A
FZD4	0.202029	0.115777	2.2e-16	N/A	0.009987
SLC5A6	0.2019	N/A	N/A	N/A	N/A
DKK1	0.201897	0.0551451	2.2e-16	7.085e-12	N/A
RAB8B	0.201896	-0.145659	2.2e-16	1.41e-10	N/A
ALDH6A1	0.201888	N/A	N/A	N/A	N/A
PLSCR1	0.201863	N/A	N/A	N/A	N/A
IL2RA	0.201796	N/A	N/A	N/A	N/A
RPS29	0.201556	0.186427	2.2e-16	0.3589	N/A
ACRV1	0.201526	N/A	N/A	N/A	N/A
MMP3	0.201351	N/A	N/A	N/A	N/A
NLGN4Y	0.20128	-0.126813	2.2e-16	2.2e-16	N/A
CALCR	0.20127	0.257566	2.2e-16	N/A	N/A
HMGB3	0.201237	0.15263	2.2e-16	N/A	1.363e-07
CDKN1C	0.201193	0.0792106	2.2e-16	2.2e-16	N/A
RANBP17	0.201116	-0.181426	2.2e-16	N/A	N/A
ADIPOR2	0.200802	-0.278413	1.596e-07	0.4915	N/A
VPREB1	0.200741	N/A	N/A	N/A	N/A
RAF1	0.200653	-0.0213104	2.2e-16	N/A	N/A
DHRS2	0.200493	N/A	N/A	N/A	N/A
DPEP1	0.200388	N/A	N/A	N/A	N/A
ANG	0.200368	N/A	N/A	N/A	N/A
PNPO	0.2003	N/A	N/A	N/A	N/A
CTBP1	0.200088	-0.116717	2.2e-16	N/A	1.554e-05
SARS2	0.20005	N/A	N/A	N/A	N/A
TRIM38	0.199926	N/A	N/A	N/A	N/A
MANBA	0.199891	0.115709	0.4461	N/A	N/A
RBM28	0.199864	-0.0756622	2.2e-16	N/A	N/A
POLI	0.19981	0.123485	2.2e-16	N/A	N/A
SLC9A3R1	0.19969	-0.22579	0.9708	0.2687	N/A
FXC1	0.199677	N/A	2.2e-16	5.132e-05	N/A
HMOX1	0.199629	-0.0562786	0.06876	0.04627	N/A
LIG1	0.199409	-0.0325165	2.2e-16	1.503e-12	N/A
HIST1H1B	0.199398	N/A	0.3386	N/A	N/A
ACLY	0.199215	N/A	N/A	N/A	N/A
C10orf81	0.199133	N/A	N/A	N/A	N/A
LHPP	0.198913	-0.0213353	2.2e-16	N/A	N/A
NUDC	0.198745	-0.0293283	0.001931	N/A	N/A
CLSTN3	0.198626	N/A	N/A	N/A	N/A
ACSL1	0.198499	-0.110774	1.832e-07	0.3874	N/A
CDC25A	0.198266	-0.195144	2.2e-16	N/A	N/A
HEYL	0.198165	0.216081	2.2e-16	N/A	2.2e-16
NPPB	0.197968	0.0904523	2.2e-16	N/A	N/A
SLC26A3	0.197917	N/A	N/A	N/A	N/A
SPP2	0.197799	N/A	N/A	N/A	N/A
EGF	0.197753	N/A	N/A	N/A	N/A
PLEKHF1	0.197701	-0.0108396	2.2e-16	N/A	2.2e-16
MRPS18A	0.197661	N/A	3.775e-09	N/A	N/A
LASS4	0.197542	-0.0930886	2.2e-16	4.206e-15	2.2e-16
HOOK1	0.197349	0.021351	2.2e-16	N/A	N/A
ZNF552	0.197191	-0.0120566	0.1322	0.2477	N/A
PMM2	0.197089	-0.00940156	2.2e-16	N/A	N/A
GALK2	0.196886	N/A	N/A	N/A	N/A
DSC2	0.196835	N/A	N/A	N/A	N/A
KCTD5	0.196756	0.224752	2.2e-16	0.3198	N/A
QTRTD1	0.196748	N/A	N/A	N/A	N/A
RAB4B	0.196737	N/A	N/A	N/A	N/A
PCMT1	0.196693	-0.202119	2.2e-16	N/A	N/A
TSSC4	0.196692	N/A	2.2e-16	2.2e-16	N/A
RBM15B	0.196677	0.336223	2.2e-16	N/A	N/A
TSPAN15	0.196553	-0.0221414	0.0541	N/A	N/A
GNGT1	0.196552	N/A	N/A	N/A	N/A
EPS8	0.196509	-0.102705	2.2e-16	N/A	N/A
PGAP1	0.196504	N/A	2.2e-16	N/A	N/A
NDUFB8	0.196498	N/A	2.2e-16	N/A	N/A
RCBTB2	0.196128	0.029727	1.035e-15	0.005132	N/A
C5orf15	0.196053	0.0456503	2.2e-16	N/A	N/A
MYCT1	0.196011	N/A	N/A	N/A	N/A
CDC23	0.195816	N/A	N/A	N/A	N/A
ABHD10	0.195693	N/A	0.1298	N/A	0.02056
RAB38	0.195606	-0.126302	0.0005442	N/A	1.536e-05
SLC27A2	0.195351	N/A	N/A	N/A	N/A
ATPIF1	0.195229	N/A	N/A	N/A	N/A
CHMP1B	0.195214	0.204222	2.2e-16	N/A	N/A
SCAMP2	0.195128	0.059761	2.2e-16	0.0006544	N/A
ZC3HAV1	0.195104	0.0129599	2.2e-16	N/A	N/A
RAMP2	0.195103	0.136105	0.04768	0.2446	N/A
PSMB2	0.195062	0.116084	2.2e-16	N/A	3.493e-07
GPR157	0.195056	0.0946986	2.2e-16	N/A	N/A
UPK3A	0.194681	N/A	2.2e-16	2.2e-16	N/A
GRTP1	0.194597	N/A	N/A	N/A	N/A
ZNF277	0.194587	N/A	N/A	N/A	N/A
NONO	0.194576	-0.0054154	2.2e-16	N/A	2.2e-16
RERE	0.194531	-0.142636	2.2e-16	N/A	N/A
RBM8A	0.194495	N/A	2.2e-16	N/A	4.191e-10
GSTT1	0.194479	N/A	N/A	N/A	N/A
NUDCD3	0.194381	-0.271134	2.2e-16	N/A	N/A
GPC1	0.194381	-0.262149	2.2e-16	N/A	N/A
PNRC2	0.194327	-0.302353	2.2e-16	N/A	N/A
THUMPD2	0.194264	N/A	2.2e-16	N/A	N/A
TCERG1	0.194144	0.0870502	0.0005019	N/A	N/A
LEMD3	0.194068	0.0162399	7.971e-10	N/A	0.1626
FBLN1	0.19401	0.221131	0.2379	0.2082	N/A
BBS1	0.193926	N/A	N/A	N/A	N/A
AMPD3	0.193848	-0.185832	2.2e-16	0.001607	N/A
CTNNA1	0.193821	0.153525	2.2e-16	N/A	N/A
TRAF1	0.193815	-0.10834	2.2e-16	2.442e-13	N/A
DHFR	0.193802	-0.0947493	2.2e-16	N/A	N/A
CCK	0.193727	0.10262	2.2e-16	N/A	N/A
SUPV3L1	0.193688	0.194863	2.2e-16	N/A	N/A
PGPEP1	0.193577	-0.391056	2.2e-16	N/A	N/A
PAX3	0.193541	-0.0536161	2.2e-16	N/A	N/A
CLN8	0.193493	-0.22962	2.2e-16	2.2e-16	N/A
PGAM1	0.193442	-0.12746	N/A	N/A	N/A
SLC22A3	0.193396	0.0553903	0.8317	N/A	N/A
MAT2B	0.193095	N/A	2.2e-16	N/A	N/A
LMO7	0.193039	N/A	N/A	N/A	N/A
SCAMP1	0.192829	0.221904	2.2e-16	N/A	N/A
IFNA6	0.192781	N/A	N/A	N/A	N/A
FREQ	0.192743	0.232238	0.00079	0.9974	N/A
SGCB	0.192645	-0.143623	2.2e-16	N/A	N/A
CXCL12	0.192599	0.107266	5.563e-06	0.8954	N/A
RAB31	0.192564	0.329567	0.0004433	N/A	N/A
TAOK2	0.192541	-0.199603	2.2e-16	N/A	N/A
EIF2S3	0.192508	0.48711	2.2e-16	N/A	4.212e-08
CLDN16	0.192452	N/A	N/A	N/A	N/A
SCLY	0.192376	-0.143731	2.2e-16	N/A	N/A
RRAS	0.192292	0.192802	2.2e-16	5.796e-11	N/A
RPS21	0.192283	0.0114329	2.2e-16	N/A	N/A
RAPGEF2	0.192227	N/A	N/A	N/A	N/A
ORC5L	0.192109	N/A	N/A	N/A	N/A
NDUFB6	0.192107	N/A	N/A	N/A	N/A
SMARCE1	0.192084	0.22849	2.2e-16	2.2e-16	N/A
C16orf3	0.19185	N/A	N/A	N/A	N/A
TATDN2	0.19156	0.14549	2.2e-16	N/A	N/A
WHSC1L1	0.191493	-0.151733	2.2e-16	3.412e-10	7.469e-13
TMED5	0.191241	-0.217372	2.2e-16	N/A	N/A
SLC4A2	0.191076	0.104327	2.2e-16	N/A	N/A
TRIM8	0.190966	-0.0701864	2.2e-16	N/A	N/A
GRAP2	0.190934	N/A	N/A	N/A	N/A
DLX2	0.190918	0.208244	2.2e-16	N/A	N/A
OBP2B	0.190912	N/A	N/A	N/A	N/A
VPS33A	0.190616	-0.139802	2.2e-16	N/A	N/A
C10orf88	0.190606	-0.184969	2.2e-16	N/A	N/A
PLA2G10	0.190489	N/A	0.3785	N/A	N/A
CACNG3	0.190388	0.14028	2.2e-16	N/A	N/A
GCLC	0.190139	0.137664	0.1732	N/A	N/A
PEX6	0.190122	N/A	2.2e-16	N/A	N/A
DEK	0.189715	0.163938	2.2e-16	N/A	N/A
PSMB7	0.18962	0.0700386	2.2e-16	3.57e-05	N/A
RAB22A	0.189497	0.0947497	2.2e-16	N/A	N/A
C20orf20	0.18944	0.00422696	2.2e-16	N/A	N/A
NEU2	0.189431	N/A	N/A	N/A	N/A
HIST1H3I	0.189411	-0.0310451	2.2e-16	N/A	N/A
GABARAP	0.189032	-0.07283	2.2e-16	2.2e-16	N/A
AGPAT3	0.188994	N/A	N/A	N/A	N/A
SPON2	0.188981	0.0159292	2.2e-16	N/A	3.518e-08
NPY5R	0.188923	-0.18202	2.2e-16	1.024e-13	N/A
GLT8D2	0.188896	N/A	2.2e-16	N/A	N/A
EIF1AY	0.18888	N/A	N/A	N/A	N/A
NDUFA3	0.188591	-0.0696449	2.2e-16	6.251e-15	N/A
GAK	0.188353	-0.244912	2.2e-16	N/A	9.504e-14
HSPA4L	0.188312	-0.158355	2.2e-16	0.01059	N/A
ADM2	0.188034	0.137225	2.2e-16	2.2e-16	N/A
ADAM10	0.187997	-0.00935758	2.2e-16	0.001207	N/A
SDHB	0.18796	0.0946764	2.2e-16	N/A	N/A
CSN2	0.187947	N/A	N/A	N/A	N/A
C7orf23	0.187935	-0.135335	2.2e-16	N/A	N/A
ARPC5L	0.187838	0.252328	2.369e-13	0.003829	N/A
VPREB3	0.187767	N/A	N/A	N/A	N/A
DMC1	0.187764	0.0237027	2.2e-16	2.2e-16	N/A
CDKN2B	0.187729	0.0579257	0.05185	N/A	N/A
HERC2	0.187607	0.0390192	2.2e-16	0.0009995	N/A
SLK	0.187465	N/A	N/A	N/A	N/A
SURF2	0.187354	-0.297344	1.05e-09	0.3985	N/A
PTPRZ1	0.187343	0.0394896	1.045e-11	N/A	N/A
PCK1	0.187188	N/A	N/A	N/A	N/A
HIST1H4J	0.187153	-0.201575	N/A	N/A	N/A
ZNF26	0.187086	-0.0667639	2.2e-16	N/A	N/A
GRM6	0.187004	0.235545	2.2e-16	N/A	N/A
HHAT	0.186978	-0.0242349	2.2e-16	N/A	N/A
VAPB	0.186899	N/A	2.2e-16	N/A	N/A
NDUFV2	0.186836	-0.0735867	2.2e-16	N/A	N/A
STMN3	0.186691	-0.0842265	2.2e-16	N/A	N/A
GALNT12	0.186655	-0.104279	2.2e-16	6.401e-05	N/A
GAS1	0.186624	0.0213621	2.2e-16	1.05e-06	N/A
FCN1	0.18652	N/A	N/A	N/A	N/A
RAB30	0.186503	N/A	N/A	N/A	N/A
CRYZ	0.186319	N/A	N/A	N/A	N/A
NAP1L2	0.186261	N/A	N/A	N/A	N/A
SEC24B	0.186257	0.0440807	2.2e-16	1.236e-13	N/A
CYR61	0.186241	-0.116819	0.5932	N/A	N/A
ATF7IP2	0.186151	N/A	N/A	N/A	N/A
WDR12	0.186145	N/A	N/A	N/A	N/A
REST	0.186014	0.196574	0.09225	N/A	N/A
SERPINI1	0.185996	N/A	N/A	N/A	N/A
HPCAL1	0.18583	-0.319161	2.2e-16	N/A	N/A
SUV420H1	0.185495	-0.171067	2.2e-16	N/A	N/A
EXT1	0.185465	-0.178912	2.2e-16	N/A	8.973e-12
SERPINB5	0.185413	N/A	N/A	N/A	N/A
SAE1	0.1854	0.175905	2.2e-16	5.843e-07	N/A
ST6GALNAC2	0.185313	0.0454012	2.2e-16	2.491e-09	N/A
MPV17	0.18516	N/A	N/A	N/A	N/A
PIGV	0.1851	-0.0858429	0.09376	N/A	N/A
GPAA1	0.185038	-0.0686243	2.2e-16	N/A	2.2e-16
HEY2	0.184875	N/A	0.9408	N/A	N/A
RPL23A	0.184802	-0.0583413	N/A	N/A	N/A
SGPL1	0.184768	-0.232029	2.2e-16	N/A	N/A
FTSJ3	0.184743	N/A	N/A	N/A	N/A
2010-09-11	0.184701	N/A	N/A	N/A	N/A
CDH13	0.184692	-0.0736785	N/A	N/A	N/A
LYPLA2	0.184247	N/A	2.2e-16	N/A	N/A
PIK3C2B	0.184095	N/A	N/A	N/A	N/A
PFDN4	0.184025	-0.192949	2.2e-16	N/A	9.354e-06
CLTC	0.183822	0.267535	2.2e-16	5.724e-12	N/A
TIMM23	0.183692	0.0152776	2.2e-16	1.691e-08	N/A
ADAMTSL2	0.183626	-0.108924	2.2e-16	2.376e-08	N/A
PRPF31	0.183597	N/A	2.2e-16	2.2e-16	N/A
RAB5A	0.183425	-0.267049	2.2e-16	N/A	N/A
MAP3K6	0.183294	-0.112564	2.2e-16	N/A	N/A
COL4A1	0.182991	-0.0686003	2.2e-16	0.7212	N/A
EMILIN1	0.182855	N/A	N/A	N/A	N/A
MRPS17	0.18284	-0.0204409	0.001653	N/A	0.2196
PGS1	0.182764	N/A	2.2e-16	0.364	N/A
PRPSAP1	0.182647	-0.113396	8.42e-07	0.9354	N/A
LETM1	0.182526	0.234453	2.2e-16	N/A	2.386e-14
TFCP2	0.182468	0.136542	2.2e-16	N/A	N/A
TINF2	0.182397	-0.134404	2.2e-16	N/A	2.563e-10
MEIS1	0.182396	-0.0677428	2.2e-16	N/A	N/A
PSD4	0.182367	N/A	N/A	N/A	N/A
PELI2	0.182162	0.24409	2.2e-16	0.01115	N/A
CLCF1	0.182135	0.109525	2.2e-16	N/A	N/A
MAP2K3	0.18212	0.0189379	1.617e-15	0.000202	0.0005621
HPR	0.182	N/A	N/A	N/A	N/A
SCHIP1	0.181928	N/A	N/A	N/A	N/A
ROR2	0.181886	-0.211459	2.2e-16	0.08729	N/A
PFN1	0.181567	0.0277827	2.2e-16	8.678e-09	N/A
NME2	0.181469	-0.154969	N/A	N/A	N/A
C6orf27	0.181453	N/A	N/A	N/A	N/A
SLC22A2	0.181345	0.11623	2.2e-16	N/A	N/A
MOSPD1	0.181313	-0.113652	1.438e-13	N/A	0.1004
[truncated: 3,786 more rows]

## Sheet: Sheet 2B
Table S2B
Wrzeszczynski, KO. & Lucito R., 2011. “Identification of Genomic and Epigenetic Features of Tumor Suppressors and Oncogenes in Ovarian Cancer”.
Cold Spring Harbor Laboratory, Cold Spring Harbor, NY 11724 USA.
Supplementary Table 2B: Copy Number Variation, Methylation, Expression Correlation Values - TCGA Data Set.
Gene	CNV-Expression Correlation - TCGA	Methylation-Expression Correlation - TCGA	Tumor:Normal Methyation-Expression Distance p-value	Deletion Genes Euclid Distance p-value	Amplified Genes Euclid Distance p-value
PAF1	0.927823	-0.200543	5.158e-06	2.2e-16	2.2e-16
KEAP1	0.901537	0.00031085	0.00243	4.442e-14	2.2e-16
GSTT1	0.901017	-0.592283	2.2e-16	2.2e-16	0.4196
SUPT5H	0.881979	-0.280812	3.61e-10	0.01401	2.2e-16
RAD23A	0.881973	-0.18776	1.247e-07	0.002676	2.2e-16
CNOT2	0.881045	-0.303798	1.108e-07	0.0127	2.2e-16
WIPI2	0.868481	-0.21508	2.2e-16	2.2e-16	N/A
PSMC4	0.865885	-0.219914	1.837e-07	0.02801	2.2e-16
TIMM44	0.865816	-0.046803	2.2e-16	9.52e-08	2.2e-16
PIN1	0.865554	-0.144544	0.0004282	1.394e-09	2.2e-16
TYK2	0.859819	-0.126088	2.2e-16	2.2e-16	2.2e-16
SUPT6H	0.856749	N/A	N/A	N/A	N/A
LSM1	0.855781	-0.263658	1.166e-07	1.069e-06	1.54e-12
KRAS	0.85517	-0.0419419	2.2e-16	0.2176	2.2e-16
ECH1	0.853839	-0.265782	2.2e-16	2.2e-16	2.2e-16
PEX5	0.853266	-0.215412	2.025e-08	2.2e-16	2.2e-16
CCDC130	0.853247	0.0543762	2.2e-16	6.017e-09	2.2e-16
UBL5	0.852161	-0.395994	2.2e-16	2.2e-16	2.2e-16
FARSA	0.851718	-0.128823	2.2e-16	0.000466	2.2e-16
POP4	0.851655	-0.0417358	2.2e-16	6.555e-09	2.2e-16
CDC40	0.849857	-0.0576641	5.694e-10	2.2e-16	1.486e-09
MTDH	0.849654	-0.265915	2.2e-16	1.112e-13	2.2e-16
CUL5	0.847377	N/A	N/A	N/A	N/A
CTBP1	0.847238	-0.187529	2.2e-16	2.2e-16	2.2e-16
FLOT2	0.846345	-0.0932266	4.788e-12	1.935e-14	1.289e-11
EIF2AK1	0.845356	-0.00243518	2.2e-16	7.163e-14	N/A
STX10	0.845345	-0.122006	2.2e-16	2.2e-16	2.2e-16
FBXL12	0.844951	-0.0431375	3.294e-13	1.964e-10	2.2e-16
PSMF1	0.843755	0.00463071	0.0001728	5.214e-14	5.7e-10
USP14	0.843588	0.0562927	2.19e-09	0.001508	2.304e-10
C11orf30	0.843232	-0.182735	2.2e-16	0.01937	2.2e-16
AKAP8	0.842551	-0.12082	2.2e-16	0.002033	2.2e-16
RANBP3	0.841803	0.092639	4.399e-10	2.2e-16	1.364e-08
ULK1	0.84171	-0.0108194	1.581e-06	4.354e-05	N/A
ARHGEF7	0.841612	-0.070398	7.5e-06	5.306e-15	1.081e-08
TULP3	0.841609	-0.127032	2.918e-05	1.063e-15	2.2e-16
PCGF3	0.84121	-0.0733654	2.2e-16	2.2e-16	4.922e-11
ANKRD27	0.840897	N/A	N/A	N/A	N/A
KIAA1012	0.840751	-0.266425	3.347e-14	2.2e-16	1.575e-15
PSMD8	0.839933	-0.127078	1.929e-09	2.562e-08	2.2e-16
EGLN2	0.839467	-0.238881	3.13e-12	0.955	7.94e-13
PPAN	0.839192	0.200278	2.2e-16	0.08024	2.2e-16
WBP11	0.838124	0.0434317	6.199e-16	2.2e-16	2.2e-16
PAK4	0.837053	-0.210597	2.291e-08	2.2e-16	2.2e-16
ALG8	0.835871	-0.052188	2.2e-16	1.293e-06	2.2e-16
INTS9	0.835175	0.148195	2.2e-16	2.2e-16	1.379e-06
ASH2L	0.834734	-0.160002	5.425e-05	9.012e-14	7.156e-05
KRI1	0.832828	-0.140664	1.506e-07	0.5497	2.2e-16
DHPS	0.832113	0.0682935	8.738e-13	2.2e-16	2.2e-16
WHSC2	0.831911	-0.193173	2.2e-16	0.1003	2.2e-16
BRF2	0.830658	-0.185243	2.2e-16	2.2e-16	1.279e-08
C19orf2	0.830278	-0.305936	2.2e-16	0.00024	2.2e-16
TNPO2	0.829341	N/A	N/A	N/A	N/A
ERAL1	0.828619	-0.227948	0.0005581	0.005612	2.2e-16
MLF2	0.828023	-0.120032	2.2e-16	3.684e-15	2.2e-16
LEMD3	0.827676	-0.137612	1.727e-09	2.2e-16	2.2e-16
ZNF384	0.826343	-0.0874743	7.016e-13	0.886	2.2e-16
CARM1	0.825353	-0.270026	5.811e-16	3.592e-09	2.2e-16
LSM14A	0.825345	-0.248132	7.413e-12	0.003927	2.581e-12
RNF4	0.824751	-0.135662	0.1668	0.03063	1.217e-09
GPATCH1	0.824687	-0.0339062	7.421e-15	0.003265	2.2e-16
NDUFA7	0.824337	-0.214091	2.445e-12	2.2e-16	2.2e-16
RAC1	0.824148	0.181174	2.2e-16	2.2e-16	N/A
NDUFC2	0.823813	-0.142202	2.2e-16	0.03374	2.2e-16
MRPL4	0.823499	-0.19993	9.86e-11	0.646	2.2e-16
TAX1BP1	0.823314	-0.0313746	4.891e-13	2.2e-16	1.14e-08
C19orf62	0.822225	N/A	N/A	N/A	N/A
PDCD5	0.821655	-0.261114	2.2e-16	2.359e-07	2.2e-16
CHERP	0.821237	-0.214299	2.2e-16	0.001028	2.2e-16
PROSC	0.821119	0.160199	2.2e-16	2.2e-16	1.203e-08
ATP5I	0.821033	-0.0305961	8.815e-15	0.7542	6.044e-09
ZNF136	0.820619	-0.210693	2.2e-16	0.3089	2.2e-16
MEA1	0.819454	0.0349139	2.2e-16	2.2e-16	5.457e-15
UNC45A	0.819414	-0.182716	0.002434	0.003304	N/A
ZNF133	0.818947	-0.187631	2.2e-16	0.000504	3.961e-10
PTRH2	0.817333	0.0483531	0.001204	0.04127	N/A
WHSC1L1	0.817248	-0.0506826	6.526e-11	2.2e-16	2.2e-16
NUFIP1	0.816584	-0.116547	8.764e-06	0.07387	N/A
EIF3G	0.816102	-0.0931111	2.2e-16	2.2e-16	2.2e-16
UBE4A	0.815904	-0.147574	1.04e-13	2.2e-16	N/A
CUL4A	0.81574	-0.0486425	1.064e-06	0.01929	2.905e-09
GADD45GIP1	0.815102	-0.0998718	2.2e-16	1.437e-05	2.2e-16
TTC1	0.814741	-0.175788	5.55e-12	2.2e-16	N/A
SPINT2	0.814703	0.0202285	2.2e-16	1.686e-11	2.2e-16
QTRT1	0.813969	0.00445055	7.107e-11	0.1996	2.2e-16
CLNS1A	0.813728	-0.0586496	2.2e-16	1.912e-09	2.2e-16
AP3S2	0.813448	-0.288354	0.001943	7.873e-08	N/A
TOX4	0.813099	N/A	N/A	N/A	N/A
C19orf53	0.81299	-0.030076	2.2e-16	2.2e-16	2.2e-16
PSMC5	0.812832	-0.0989698	8.843e-12	2.2e-16	N/A
HEATR2	0.812614	N/A	N/A	N/A	N/A
EIF3K	0.812441	-0.201762	2.2e-16	2.2e-16	2.2e-16
NDUFB7	0.81221	0.0469905	2.2e-16	1.732e-11	2.2e-16
TRIM33	0.81147	0.00415248	4.388e-10	6.539e-05	7.095e-10
GAK	0.811125	-0.0250554	2.2e-16	2.2e-16	4.341e-09
GRPEL1	0.810764	-0.0782675	1.494e-09	1.54e-10	1.722e-06
TRMT1	0.810104	-0.0352717	2.2e-16	4.973e-12	2.2e-16
SMARCA4	0.810103	-0.003611	1.1e-09	2.849e-06	1.372e-10
AP1M2	0.809971	N/A	N/A	N/A	N/A
MRPS12	0.809391	-0.0893068	2.2e-16	4.489e-13	2.2e-16
ZNF24	0.809288	-0.193642	2.2e-16	1.759e-05	4.425e-12
SARS2	0.808441	N/A	N/A	N/A	N/A
SART3	0.807912	-0.0821185	1.999e-07	0.05572	N/A
NDUFV2	0.807905	-0.0924991	1.101e-06	1.114e-09	N/A
GTPBP4	0.807435	N/A	N/A	N/A	N/A
KIAA0391	0.807293	N/A	N/A	N/A	N/A
ZNF45	0.807147	0.0961821	2.77e-07	1.027e-10	4.9e-15
WIZ	0.807087	N/A	N/A	N/A	N/A
GCDH	0.806909	-0.101919	2.2e-16	3.913e-06	2.2e-16
C19orf56	0.806845	-0.0369145	3.585e-16	2.2e-16	2.2e-16
ZNF576	0.806328	-0.0680533	1.408e-09	0.01258	3.54e-09
NUDCD3	0.806297	0.0907436	0.0003566	2.2e-16	N/A
XPC	0.804623	-0.123023	2.2e-16	2.2e-16	N/A
CXADR	0.803981	0.086274	8.427e-10	2.2e-16	N/A
EBAG9	0.80393	-0.118141	1.2e-08	7.329e-08	1.225e-15
DENR	0.803927	N/A	N/A	N/A	N/A
PWP1	0.80391	-0.121463	2.2e-16	2.2e-16	N/A
VPS33B	0.802481	0.133823	3.662e-07	2.2e-16	N/A
THOC1	0.802416	-0.0580521	0.00683	0.1515	2.2e-16
PREP	0.802102	0.0358373	0.001258	0.637	2.2e-16
TNKS2	0.802024	-0.111125	2.2e-16	2.2e-16	N/A
DIABLO	0.801484	0.109658	2.2e-16	2.2e-16	N/A
ADD1	0.800784	-0.170424	0.000638	6.947e-14	0.001426
ARL8B	0.800613	0.0954394	2.2e-16	2.2e-16	N/A
ANKRD49	0.799544	N/A	N/A	N/A	N/A
PRKRIR	0.799358	-0.111272	2.2e-16	0.0871	2.2e-16
2010-03-06	0.799332	-0.0372307	2.2e-16	0.001905	2.642e-12
BYSL	0.799312	-0.0220404	2.2e-16	0.004443	4.317e-16
ACTN4	0.799256	-0.267966	0.001554	3.947e-12	9.374e-14
BSDC1	0.797425	-0.194076	5.831e-11	0.1809	N/A
PIGG	0.79702	-0.0373098	4.989e-09	2.2e-16	N/A
CCT8	0.797012	0.0252594	6.576e-16	2.2e-16	N/A
ATP5L	0.796995	-0.0485484	3.02e-13	2.2e-16	0.002864
C4orf8	0.796165	-0.0508972	2.2e-16	2.2e-16	7.966e-09
KIAA0020	0.796139	0.0112156	2.2e-16	0.0001293	N/A
CDC37	0.795714	-0.272903	2.2e-16	0.2625	2.2e-16
FAM32A	0.79563	-0.0755445	2.2e-16	0.02402	7.125e-15
PRDM4	0.795541	-0.163882	0.003244	1.254e-07	N/A
PWP2	0.795221	N/A	N/A	N/A	N/A
VAPA	0.795054	0.147212	2.2e-16	2.2e-16	N/A
CDC16	0.795013	0.00161122	2.247e-12	2.2e-16	N/A
C19orf50	0.794754	0.0232872	2.443e-06	3.068e-06	1.904e-06
EIF3I	0.7947	-0.193843	2.2e-16	2.2e-16	N/A
NBN	0.794484	-0.22371	2.2e-16	1.487e-06	3.636e-06
NAT10	0.7944	-0.0982859	8.523e-05	2.231e-05	8.284e-06
CHMP7	0.794126	N/A	N/A	N/A	N/A
BRD4	0.793766	-0.0843537	2.2e-16	2.343e-11	2.2e-16
MRPS31	0.793646	-0.040282	2.845e-13	2.2e-16	N/A
SLBP	0.793642	-0.25049	2.2e-16	2.2e-16	4.083e-14
ZNF706	0.793091	-0.122236	2.2e-16	2.2e-16	2.2e-16
SFRS2IP	0.792961	N/A	N/A	N/A	N/A
ZNF16	0.792005	-0.156444	2.2e-16	0.000888	2.2e-16
MED7	0.791912	-0.0510952	2.2e-16	2.2e-16	N/A
MAEA	0.791555	-0.257612	4.444e-10	0.0002805	1.201e-14
ASCC2	0.791515	N/A	N/A	N/A	N/A
REPIN1	0.791392	N/A	N/A	N/A	N/A
TSEN34	0.791334	N/A	N/A	N/A	N/A
TJAP1	0.791272	0.0687539	2.059e-12	0.4704	9.62e-11
SNAP29	0.791119	0.0204377	5.226e-06	4.416e-09	4.301e-08
SETD3	0.791063	0.0845991	2.2e-16	2.2e-16	N/A
PPCS	0.790875	N/A	N/A	N/A	N/A
KIAA0528	0.790805	N/A	N/A	N/A	N/A
POLR2I	0.790703	0.167523	2.2e-16	2.2e-16	1.3e-05
PAK1	0.790034	0.00996767	2.2e-16	0.1117	2.2e-16
WHSC1	0.78998	0.444016	2.2e-16	2.2e-16	2.2e-16
ING1	0.789614	0.0845612	2.2e-16	2.2e-16	1.788e-12
BFAR	0.789419	-0.327329	2.2e-16	0.0007676	1.483e-14
ZNF180	0.789251	N/A	N/A	N/A	N/A
RAPGEF6	0.789227	N/A	N/A	N/A	N/A
PPFIA1	0.789097	-0.113588	2.2e-16	0.1066	2.2e-16
USO1	0.78894	N/A	N/A	N/A	N/A
MRPS35	0.788902	0.060194	2.2e-16	2.2e-16	2.2e-16
BAG5	0.788643	N/A	N/A	N/A	N/A
GAPVD1	0.788641	N/A	N/A	N/A	N/A
TMED1	0.788542	0.241176	3.181e-14	2.2e-16	1.513e-09
USE1	0.788361	-0.0336934	2.2e-16	5.59e-08	2.2e-16
EDF1	0.787928	N/A	N/A	N/A	N/A
KIAA0892	0.787686	N/A	N/A	N/A	N/A
STK25	0.787405	-0.123677	0.00131	0.001718	N/A
NGRN	0.787381	-0.250944	2.2e-16	2.2e-16	N/A
CAPNS1	0.787338	0.0865464	2.2e-16	2.2e-16	2.115e-05
TPP2	0.787265	-0.107156	0.09958	0.01459	N/A
DDHD2	0.787029	N/A	N/A	N/A	N/A
HSF1	0.786902	N/A	N/A	N/A	N/A
NECAP1	0.786527	0.178715	1.134e-08	2.2e-16	2.2e-16
C12orf43	0.786525	-0.1862	2.2e-16	2.2e-16	N/A
DDX56	0.786201	0.206537	1.26e-09	0.04871	N/A
LAMP1	0.785957	0.0324031	2.2e-16	2.2e-16	3.64e-12
TRAPPC3	0.785724	-0.0425194	2.2e-16	9.011e-07	2.222e-13
ZNF266	0.785587	N/A	N/A	N/A	N/A
ZNF212	0.785506	-0.242224	1.705e-10	0.004823	3.033e-15
USP7	0.785216	-0.179328	0.001773	2.967e-05	N/A
FBXO42	0.785206	N/A	N/A	N/A	N/A
ATP5H	0.784846	0.213946	2.2e-16	2.2e-16	N/A
UTP3	0.784712	-0.0808243	0.00364	4.664e-09	0.01888
ZNF20	0.784635	N/A	N/A	N/A	N/A
ANAPC5	0.784431	-0.0723106	2.094e-07	1.044e-12	N/A
NF2	0.784326	0.0228845	2.2e-16	2.2e-16	5.336e-06
RBM42	0.784095	0.132742	1.23e-08	6.913e-10	8.541e-08
ATG5	0.783883	0.0162047	8.912e-16	2.2e-16	2.386e-11
WBP4	0.783717	-0.0662537	1.504e-05	0.0001291	N/A
GTF2E2	0.783377	-0.0832377	7.327e-07	0.03105	1.555e-06
CHCHD8	0.783358	0.019127	2.2e-16	2.824e-15	3.63e-14
DDX49	0.783276	N/A	N/A	N/A	N/A
PARK7	0.78325	-0.031854	2.2e-16	2.2e-16	N/A
ICT1	0.783237	0.233205	4.773e-12	2.2e-16	N/A
ADIPOR2	0.783166	-0.00452425	4.749e-10	5.499e-06	2.2e-16
GRSF1	0.782798	-0.148207	1.053e-09	2.641e-09	3.989e-07
DCTN2	0.782049	-0.0941866	2.2e-16	2.2e-16	N/A
STK3	0.78197	-0.293123	2.2e-16	3.607e-12	1.442e-15
EBNA1BP2	0.781969	-0.184503	1.099e-13	0.4364	5.408e-10
EXOC1	0.781672	-0.231809	1.481e-05	5.148e-16	N/A
FBL	0.781378	-0.239968	2.2e-16	5.129e-13	2.2e-16
SYNCRIP	0.781246	-0.115484	4.788e-11	0.9005	N/A
PSIP1	0.78121	0.0451291	2.2e-16	2.2e-16	N/A
TBCB	0.78102	0.121553	2.2e-16	2.2e-16	3.125e-09
COIL	0.780216	-0.0552679	8.173e-11	0.002177	N/A
GPAA1	0.779803	-0.0169903	1.532e-13	0.08447	2.2e-16
YES1	0.779611	-0.0977457	2.2e-16	0.0002537	2.2e-16
PPP2R2D	0.779587	0.0840569	2.35e-06	6.439e-14	N/A
CLTC	0.779499	0.227062	2.2e-16	2.2e-16	N/A
FOXJ3	0.779487	-0.134261	5.765e-09	0.5625	1.557e-13
LRRC47	0.779472	-0.222719	1.904e-07	2.2e-16	N/A
DDX47	0.779378	N/A	N/A	N/A	N/A
APTX	0.779161	0.0298845	2.686e-10	1.002e-11	N/A
UBP1	0.778923	-0.0545968	2.2e-16	0.06029	N/A
ATXN2	0.778798	-0.0591466	4.262e-06	2.2e-16	N/A
MTMR3	0.778628	-0.0583171	0.0001933	7.476e-06	6.298e-10
MTRR	0.778304	0.0635231	6.799e-16	3.581e-15	2.015e-06
C17orf63	0.778129	N/A	N/A	N/A	N/A
TRMT12	0.777868	-0.0639598	2.2e-16	0.5633	2.2e-16
LYRM2	0.77766	-0.0954795	0.4141	0.0916	N/A
ORC3L	0.777631	0.197208	2.202e-05	1.985e-14	N/A
TRIT1	0.777525	N/A	N/A	N/A	N/A
SUMO2	0.777457	-0.0894617	2.2e-16	0.0001593	N/A
PDCD11	0.777194	N/A	N/A	N/A	N/A
BRWD1	0.776924	-0.156979	2.2e-16	2.007e-05	N/A
LARP1	0.776837	-0.221466	0.04263	0.2293	N/A
SCAPER	0.776828	N/A	N/A	N/A	N/A
MFN2	0.776542	0.0269137	0.05757	0.1443	N/A
DDX10	0.776114	-0.0347281	6.961e-08	2.2e-16	N/A
BRPF1	0.775667	-0.0861704	6.649e-16	0.03923	N/A
GTF2F1	0.775606	-0.13055	0.004703	1.551e-07	N/A
UBE3A	0.775296	-0.187376	1.61e-05	1.303e-06	N/A
TM2D3	0.775172	-0.0652043	2.2e-16	2.2e-16	N/A
C7orf26	0.774877	-0.372068	2.308e-08	8.651e-12	N/A
NADK	0.774528	N/A	N/A	N/A	N/A
ASNA1	0.774438	-0.15545	7.617e-08	2.2e-16	1.649e-14
USP25	0.774435	0.0512133	0.004607	6.746e-12	N/A
ZNF44	0.773686	0.0520629	4.147e-12	2.264e-08	1.42e-14
CASP8AP2	0.773484	-0.0316832	2.2e-16	3.423e-05	N/A
VPS35	0.773357	0.120421	2.2e-16	2.2e-16	N/A
SNRPF	0.773302	-0.0643538	2.2e-16	2.237e-05	N/A
HARS	0.772969	N/A	N/A	N/A	N/A
MAP7	0.772888	0.0610801	5.581e-08	1.419e-14	N/A
NSFL1C	0.772848	N/A	N/A	N/A	N/A
NUP107	0.772475	-0.171314	2.2e-16	0.04814	7.67e-12
NFE2L1	0.772448	-0.064804	2.2e-16	2.2e-16	0.03735
MYST3	0.772244	0.0220708	0.5079	8.97e-09	0.03095
CINP	0.772168	-0.0245319	4.928e-13	3.277e-05	N/A
EI24	0.772137	-0.345666	5.204e-06	1.637e-05	0.02434
C9orf46	0.771893	-0.0135787	8.231e-11	2.2e-16	N/A
ARHGEF18	0.77186	-0.0427972	4.63e-16	2.2e-16	0.000123
TGS1	0.771468	N/A	N/A	N/A	N/A
MTMR9	0.771159	0.0695223	2.2e-16	2.2e-16	N/A
SNRPD3	0.770793	0.0103976	0.001643	0.05239	N/A
MTA1	0.77068	-0.0751448	2.2e-16	2.2e-16	3.335e-11
PTPRA	0.770319	-0.0143117	1.588e-05	0.6908	5.75e-11
HOOK2	0.770116	N/A	N/A	N/A	N/A
FTSJ3	0.769942	0.0574907	0.01181	2.284e-08	N/A
DDX24	0.769794	N/A	N/A	N/A	N/A
EIF3B	0.769714	0.0114763	0.1195	0.09654	N/A
G3BP2	0.769686	-0.0752391	2.1e-15	2.839e-16	2.2e-16
KHSRP	0.769612	-0.132512	0.005322	0.007884	N/A
PARN	0.769563	N/A	N/A	N/A	N/A
NARS2	0.769412	-0.0250534	6.662e-15	0.8827	2.2e-16
NUP85	0.769338	N/A	N/A	N/A	N/A
INPP5B	0.769096	0.034976	1.969e-14	2.807e-05	5.858e-10
COX6B1	0.769053	0.0230242	2.2e-16	1.243e-09	3.266e-07
ZNF292	0.768945	N/A	N/A	N/A	N/A
C12orf11	0.768904	0.0176426	2.2e-16	0.8597	2.2e-16
PCM1	0.768764	-0.0329436	2.2e-16	2.2e-16	N/A
ERLIN2	0.768589	-0.0620285	2.2e-16	2.2e-16	0.1196
PTPN11	0.768326	0.0169543	0.0001548	3.307e-07	N/A
ZSCAN16	0.768157	0.0297215	2.2e-16	0.6925	5.367e-09
DDX39	0.768033	0.0431724	2.2e-16	9.645e-05	2.2e-16
CDC2L6	0.767938	0.0860595	1.452e-05	1.552e-08	N/A
PIAS1	0.767756	-0.160673	0.4042	0.1822	N/A
NUP153	0.767543	0.0395833	2.2e-16	0.4026	3.872e-07
MKL2	0.76748	N/A	N/A	N/A	N/A
2010-09-07	0.767456	0.0311573	6.74e-16	2.2e-16	N/A
DNM2	0.767134	-0.0518431	1.157e-12	1.418e-15	1.74e-14
KIAA1219	0.767113	-0.137824	2.2e-16	0.2837	6.004e-07
ANKRD17	0.767101	N/A	N/A	N/A	N/A
RIC8A	0.766899	N/A	N/A	N/A	N/A
ATG4B	0.76663	N/A	N/A	N/A	N/A
GCN1L1	0.766357	-0.236271	2.2e-16	0.4451	N/A
CAMLG	0.766199	-0.269881	1.371e-08	2.2e-16	N/A
EXOC3	0.766096	0.178204	0.141	6.631e-07	1.386e-06
NOL11	0.766075	0.150676	3.06e-07	0.1004	N/A
PANK4	0.766062	-0.0711233	5.334e-06	2.815e-14	N/A
MARK3	0.765955	-0.227469	8.52e-07	0.5038	N/A
SNAPC3	0.765729	0.0144121	1.121e-05	0.6743	N/A
CSNK1A1	0.765705	0.00931925	2.2e-16	2.2e-16	N/A
NUPL2	0.765668	-0.0873007	2.2e-16	0.425	2.2e-16
PCNT	0.765335	-0.118174	1.334e-08	0.8002	N/A
CYFIP1	0.765238	-0.0419557	2.2e-16	2.2e-16	N/A
TUBGCP3	0.765165	-0.00972094	4.184e-07	0.0004207	N/A
ARPC5L	0.765151	0.127772	2.882e-05	0.05573	N/A
ITPA	0.765124	0.04869	2.702e-13	6.973e-06	2.2e-16
CSNK2B	0.765059	0.11512	2.2e-16	2.2e-16	N/A
PFKL	0.764622	-0.114609	0.00239	0.5662	N/A
NDUFS6	0.764613	0.0538407	5.657e-16	0.0004053	2.2e-16
ILF3	0.764218	-0.0804685	5.098e-12	0.1399	2.2e-16
ZNF571	0.764119	-0.332257	2.2e-16	2.2e-16	2.2e-16
UBAP1	0.764112	0.00521936	2.242e-05	1.287e-08	N/A
PSMD12	0.764031	-0.0577155	7.992e-14	0.003628	N/A
CAP1	0.763973	0.00789571	1.888e-14	1.272e-12	2.2e-16
UBE2I	0.763968	-0.0431226	5.416e-10	8.99e-05	N/A
DDX27	0.763822	-0.170065	2.2e-16	0.7831	4.48e-07
SIN3B	0.763724	N/A	N/A	N/A	N/A
POLB	0.763413	-0.0133012	2.2e-16	0.003542	9.335e-06
PTPN2	0.763264	-0.189244	2.718e-06	2.609e-06	N/A
ARID4B	0.762798	N/A	N/A	N/A	N/A
CUL3	0.762721	-0.109297	2.669e-16	2.2e-16	N/A
ZNF235	0.762217	N/A	N/A	N/A	N/A
HEATR6	0.762203	0.128413	1.683e-07	0.07786	4.82e-06
XRCC1	0.762137	-0.340119	0.0003396	0.9001	5.606e-15
CYC1	0.762074	0.00366825	2.2e-16	3.894e-07	2.2e-16
GTPBP3	0.761871	N/A	N/A	N/A	N/A
EXOSC10	0.761792	0.040177	0.01079	4.509e-11	N/A
RCL1	0.761772	0.0540843	2.2e-16	2.2e-16	N/A
RAB8A	0.761532	0.00855124	0.01654	0.0001358	1.811e-07
UTP11L	0.761441	-0.161243	1.187e-13	0.2745	2.2e-16
PPP2R5C	0.761431	-0.0102525	0.002144	0.2458	N/A
FIG4	0.761423	N/A	N/A	N/A	N/A
MCM3AP	0.761106	-0.158645	9.5e-07	3e-09	N/A
CLPP	0.76104	0.158018	0.0002071	2.671e-09	N/A
ZNF434	0.760982	-0.0893953	0.9925	0.8896	N/A
KARS	0.760869	-0.0170823	2.2e-16	2.2e-16	N/A
ZNF7	0.760402	-0.261059	2.2e-16	0.01528	2.2e-16
LRP6	0.760365	-0.377478	2.2e-16	0.5389	2.2e-16
RNMT	0.760275	N/A	N/A	N/A	N/A
C11orf67	0.760161	-0.0638649	0.05639	1.397e-10	3.076e-10
GNB1	0.760127	-0.088442	0.000156	3.734e-06	N/A
TNIP2	0.76002	-0.108377	8.537e-09	0.02303	2.488e-08
CAND1	0.759984	-0.230116	2.2e-16	3.432e-13	2.2e-16
PPP1R12A	0.759464	-0.245154	0.5919	0.7686	N/A
DNAJC8	0.759411	N/A	N/A	N/A	N/A
RNPS1	0.759223	-0.0866499	3.034e-09	0.0001742	N/A
BTG3	0.759104	-0.0707481	4.3e-07	4.6e-16	N/A
PUF60	0.758975	0.0500057	1.074e-12	2.237e-06	2.2e-16
PRKCSH	0.75881	-0.21339	3.746e-09	0.006286	1.275e-11
PYCRL	0.758795	0.0374715	2.2e-16	0.9483	2.2e-16
UPF3A	0.758702	-0.278725	2.2e-16	2.2e-16	N/A
DCP1A	0.758635	0.128873	0.05422	4.386e-07	N/A
ZNF500	0.758231	N/A	N/A	N/A	N/A
MUT	0.758194	-0.166059	0.02876	0.00375	2.539e-05
NDUFA9	0.758142	0.0182086	2.2e-16	2.2e-16	2.2e-16
PLEKHA5	0.757932	-0.304927	0.004582	2.2e-16	2.052e-07
TOPORS	0.757728	-0.0464543	2.2e-16	2.2e-16	N/A
PAK1IP1	0.757544	N/A	N/A	N/A	N/A
TAF1B	0.757525	-0.177151	1.443e-09	4.068e-10	N/A
OXA1L	0.757315	-0.163774	2.2e-16	2.2e-16	7.021e-15
BZW2	0.757251	0.193162	2.2e-16	2.2e-16	6.695e-10
MTERFD1	0.757144	-0.191111	2.2e-16	0.3973	3.814e-11
ZNF202	0.756928	-0.0727452	0.06627	0.06085	0.0001842
NOL7	0.756833	0.0299555	6.9e-12	0.0008595	1.485e-06
FKBP3	0.756791	-0.168968	2.2e-16	0.007855	N/A
RNF34	0.756739	0.0333188	2.2e-16	2.2e-16	N/A
KIAA0100	0.756381	-0.189943	0.002352	0.001962	2.765e-12
PHF3	0.756347	0.169505	0.00199	1.924e-07	N/A
RAD23B	0.756192	0.00140393	8.136e-13	2.2e-16	N/A
WDR82	0.756178	0.318016	9.168e-08	2.91e-13	N/A
EP400	0.75561	N/A	N/A	N/A	N/A
AGK	0.755581	-0.0775669	2.2e-16	1.269e-05	N/A
TRIAP1	0.755415	-0.0571114	2.226e-14	2.2e-16	N/A
GGA3	0.755384	0.0608564	1.394e-14	3.33e-10	N/A
PSMC1	0.754956	0.175804	2.2e-16	2.2e-16	N/A
CAPZA1	0.754783	-0.16438	2.2e-16	2.2e-16	N/A
DCUN1D2	0.754527	N/A	N/A	N/A	N/A
CANT1	0.754315	0.0468416	0.5796	0.0009357	N/A
CARS2	0.75429	0.155056	0.01664	0.5091	1.894e-07
ZNF562	0.754276	-0.270966	7.92e-12	4.322e-05	1.883e-12
RNF139	0.753861	0.062074	2.2e-16	1.187e-07	2.2e-16
DNAJC16	0.753505	N/A	N/A	N/A	N/A
TXLNA	0.753444	-0.11931	2.201e-12	0.006409	N/A
PTTG1IP	0.75333	-0.00183872	1.567e-09	2.2e-16	N/A
AURKAIP1	0.753256	N/A	N/A	N/A	N/A
MRPS10	0.753156	-0.331498	6.175e-05	0.01394	8.161e-10
CSDE1	0.753074	-0.08055	4.4e-12	2.2e-16	1.271e-08
PDXDC1	0.752708	-0.153222	0.2168	0.6311	1.605e-08
SRPR	0.752707	0.015973	0.06407	1.484e-08	0.0001467
CRKL	0.752616	0.0729623	1.776e-06	1.952e-10	1.28e-07
UBE2M	0.752597	-0.0101863	7.406e-06	1.719e-05	1.16e-08
COPS7A	0.752473	-0.087361	1.81e-14	2.2e-16	8.407e-16
PARP2	0.752428	-0.0920676	2.2e-16	0.9922	2.2e-16
C14orf1	0.752339	0.0275801	0.1368	0.002161	0.0006612
CNOT1	0.752026	-0.026382	1.85e-05	9.41e-12	N/A
RNASEH2A	0.751975	-0.154514	2.2e-16	0.006168	2.2e-16
PSMA4	0.751904	-0.0357822	1.303e-08	0.009174	N/A
HIGD2A	0.751813	-0.17175	2.2e-16	2.2e-16	N/A
TROVE2	0.751678	N/A	N/A	N/A	N/A
TMEM161A	0.751438	-0.227904	2.2e-16	0.2117	1.155e-08
C18orf8	0.751415	0.0112325	1.375e-05	0.6032	2.2e-16
UBR2	0.751365	-0.0398528	9.506e-06	0.01613	4.082e-11
FNTA	0.751364	-0.156222	2.306e-14	2.2e-16	1.344e-07
PUS3	0.751297	-0.286356	1.089e-05	5.086e-15	3.049e-05
GARS	0.751127	0.0542553	2.2e-16	0.9803	2.555e-07
MRE11A	0.75107	-0.0810006	2.2e-16	6.953e-10	N/A
MOCS2	0.751027	-0.125283	0.01787	0.0005857	N/A
PRPF40A	0.751027	N/A	N/A	N/A	N/A
URG4	0.750951	N/A	N/A	N/A	N/A
MDN1	0.750801	0.0417136	0.02298	5.875e-05	N/A
TTC15	0.750784	-0.0444637	6.177e-07	2.2e-16	N/A
ZNF282	0.750783	0.12148	0.1904	0.04581	4.195e-14
VPS28	0.750728	0.21739	2.2e-16	2.2e-16	2.2e-16
ARIH2	0.750672	-0.0558604	6.623e-11	0.01926	N/A
VPS11	0.750583	N/A	N/A	N/A	N/A
ATP5J	0.750525	0.0247192	2.2e-16	9.652e-13	2.863e-08
OXSM	0.750448	-0.0582286	1.49e-08	1.294e-05	N/A
GNPAT	0.750402	N/A	N/A	N/A	N/A
VGLL4	0.750335	-0.0831066	3.274e-05	3.92e-09	N/A
RCOR3	0.750325	N/A	N/A	N/A	N/A
VPS52	0.75026	0.103905	0.7336	0.0107	0.0005823
METT11D1	0.750226	-0.145151	2.292e-16	0.2727	2.2e-16
UBN1	0.750093	0.401514	0.0001225	0.03118	N/A
ECSIT	0.749973	-0.231738	1.594e-07	0.0004696	2.651e-15
NARS	0.74986	0.162865	2.2e-16	2.2e-16	N/A
MTO1	0.749857	-0.0540019	3.602e-11	4.508e-05	3.662e-08
CC2D1A	0.749686	N/A	N/A	N/A	N/A
AZIN1	0.749528	-0.201208	8.974e-09	2.362e-15	2.2e-16
CEP57	0.749072	-0.0620861	0.000649	0.0003663	N/A
TBCD	0.748784	0.172345	3.363e-09	0.892	N/A
IMPACT	0.748652	-0.0985447	2.2e-16	2.2e-16	2.2e-16
EIF3A	0.7486	-0.230611	0.003173	0.03587	0.000664
STK24	0.748529	-0.0229642	2.2e-16	2.2e-16	N/A
TXNL4A	0.748436	-0.0605463	5.87e-07	0.0006271	N/A
NGDN	0.748424	N/A	N/A	N/A	N/A
RNASEH1	0.748411	0.0921449	5.3e-13	0.03938	N/A
DRG1	0.748004	0.0495805	2.2e-16	2.2e-16	1.976e-09
GOLGA4	0.747938	0.237116	0.6917	0.03304	N/A
LSM4	0.747764	-0.0483393	2.2e-16	0.01528	8.605e-16
MRPL34	0.747763	0.231451	6.809e-13	0.3791	2.2e-16
PDHB	0.747745	0.121649	7.473e-15	2.2e-16	N/A
USP16	0.74769	-0.109767	3.167e-05	2.2e-16	N/A
ZNF574	0.747628	-0.0390378	0.008853	0.9003	0.0001063
ARCN1	0.747578	-0.0947116	1.032e-06	2.2e-16	4.674e-05
NUP98	0.747459	0.0540315	3.364e-12	8.151e-07	N/A
PSENEN	0.747455	0.0202465	1.412e-10	2.2e-16	0.01429
UVRAG	0.747389	-0.122799	0.002165	2.681e-05	2.2e-16
PNPLA6	0.747206	-0.037003	3.079e-06	5.247e-09	5.155e-14
UBE2Z	0.74716	0.111061	2.2e-16	2.2e-16	1.781e-07
PDSS2	0.747109	-0.0582608	0.4731	0.003934	N/A
POLR1C	0.74693	0.133833	3.242e-15	0.0189	7.167e-12
TAF2	0.746709	-0.148722	2.2e-16	0.1966	2.2e-16
PLAA	0.746649	0.112618	2.2e-16	5.542e-08	N/A
DPP8	0.746614	-0.040453	0.00477	5.515e-09	N/A
PPP6C	0.746507	0.308803	6.66e-06	6.757e-12	N/A
ZBTB24	0.746503	N/A	N/A	N/A	N/A
MKRN2	0.746395	-0.0502333	0.01437	0.2968	N/A
MMS19	0.74637	-0.300196	6.419e-07	7.758e-05	N/A
SDF4	0.746355	N/A	N/A	N/A	N/A
RNF216	0.74627	0.086441	2.615e-11	1.937e-15	N/A
ANGEL2	0.746053	-0.162974	5.501e-13	0.001771	N/A
DUS1L	0.746006	N/A	N/A	N/A	N/A
STXBP2	0.745992	-0.0847421	0.006013	1.438e-05	2.39e-15
PHB2	0.745954	0.0278345	2.2e-16	2.2e-16	2.2e-16
RUFY1	0.745846	-0.113802	2.2e-16	2.2e-16	N/A
KIAA0355	0.74532	0.338317	0.0001395	2.2e-16	6.046e-05
NRD1	0.745212	0.28397	0.1522	3.047e-08	1.949e-05
PRDX2	0.7452	0.00802617	2.2e-16	2.2e-16	2.2e-16
MRPS15	0.745157	-0.0460746	2.2e-16	0.7251	6.295e-16
ZMYND11	0.745076	0.0475341	7.963e-14	2.2e-16	1.545e-07
RAB11A	0.744911	-0.0110184	2.2e-16	2.2e-16	N/A
QRSL1	0.744688	-0.0700627	2.2e-16	1.08e-14	2.933e-09
ZNF222	0.744655	-0.18903	1.949e-15	3.469e-11	1.014e-12
KPNA6	0.74465	-0.17189	2.209e-08	1.178e-14	N/A
POLR2J	0.744552	0.181735	4.075e-06	1.118e-13	N/A
UTP20	0.744456	-0.296088	0.6344	0.3598	N/A
NUP54	0.744124	-0.272949	9.937e-12	0.0001314	2.2e-16
MYCBP	0.743989	-0.187839	4.856e-06	6.793e-11	2.15e-08
ATG12	0.743935	-0.0746968	0.1756	0.257	N/A
TOMM40	0.743853	-0.178998	2.2e-16	0.002337	2.33e-06
DDX1	0.743843	0.0620338	2.2e-16	2.2e-16	N/A
PPP1R8	0.743816	-0.0549251	2.2e-16	2.2e-16	4.296e-10
EIF2B1	0.743703	-0.113375	0.0001497	1.97e-07	N/A
SNX11	0.743579	-0.0871693	0.1924	0.1261	6.522e-07
TBC1D9B	0.743419	0.00539336	0.1193	0.0007345	N/A
ZNF544	0.743243	-0.126242	0.04172	0.9705	5.103e-08
PGLS	0.743217	0.0225082	9.236e-14	1.056e-10	2.219e-12
KIAA0174	0.743177	-0.115471	2.2e-16	2.2e-16	N/A
FBXL5	0.743172	-0.100917	2.2e-16	2.2e-16	3.361e-06
TXNL1	0.743144	0.0824871	2.2e-16	2.2e-16	N/A
RRAGA	0.742978	0.020445	2.2e-16	2.2e-16	N/A
FBXL4	0.742897	-0.120251	6.992e-05	0.0101	N/A
PDCL	0.742659	-0.0841872	2.271e-14	1.317e-10	N/A
BRD7	0.742553	-0.0608368	2.061e-05	1.941e-10	N/A
PRMT2	0.742461	0.00151573	2.2e-16	2.2e-16	N/A
PRPF31	0.742362	-0.0605961	2.2e-16	0.001391	2.538e-10
THUMPD1	0.742253	N/A	N/A	N/A	N/A
GOLGA7	0.742174	N/A	N/A	N/A	N/A
SNUPN	0.742071	-0.00446491	1.72e-05	6.259e-08	N/A
UBE2G2	0.741893	-0.0671754	3.648e-06	1.717e-08	N/A
POLR3B	0.74177	-0.2392	0.000508	2.74e-05	N/A
RAB3GAP1	0.741746	-0.0259294	0.2118	2.374e-09	N/A
ZC3H15	0.741679	0.0274398	1.166e-13	0.0002994	N/A
ZNF34	0.741643	N/A	N/A	N/A	N/A
C1orf107	0.741599	-0.228477	0.0001131	4.274e-06	N/A
SMCHD1	0.741525	N/A	N/A	N/A	N/A
APC	0.741517	0.00292777	2.2e-16	2.2e-16	N/A
COPB1	0.741485	-0.0620954	3.571e-07	8.952e-08	N/A
MAP1S	0.741463	N/A	N/A	N/A	N/A
BTBD1	0.741402	-0.0224813	3.815e-10	2.2e-16	N/A
ILVBL	0.74134	-0.28211	2.2e-16	7.501e-09	2.2e-16
ANGEL1	0.741185	-0.0635886	2.2e-16	4.767e-07	5.229e-12
ZNF230	0.741153	-0.309772	1.634e-06	0.01567	1.313e-11
COMMD9	0.741068	0.237218	8.567e-12	4.257e-08	8.583e-09
TRIM8	0.741064	-0.241174	2.2e-16	2.2e-16	N/A
IMP3	0.741024	0.00217332	2.2e-16	2.2e-16	N/A
MTAP	0.740981	-0.203056	2.2e-16	2.2e-16	N/A
SENP6	0.740659	-0.246741	9.84e-08	0.008547	5.034e-07
GALNT11	0.740644	-0.0355559	2.2e-16	2.2e-16	N/A
MAT2B	0.740546	-0.209194	2.2e-16	2.2e-16	N/A
RDBP	0.740508	-0.019118	2.2e-16	2.2e-16	6.618e-09
VPS16	0.740455	-0.0174983	8.816e-16	2.608e-05	2.2e-16
TBL3	0.740417	-0.117638	0.0823	0.8984	N/A
SNF8	0.740267	0.0483211	0.004086	9.178e-10	4.449e-05
CCDC91	0.740228	0.151518	7.034e-11	5.117e-05	2.2e-16
CPSF1	0.740156	0.00571983	3.041e-10	0.002392	2.2e-16
NR2F6	0.739946	-0.300996	2.2e-16	0.03128	2.2e-16
TTC4	0.739892	-0.050617	2.038e-06	2.205e-05	N/A
TRIM28	0.739888	0.00914868	4.011e-09	0.0003054	4.17e-09
TRAF4	0.739823	0.107744	4.421e-09	0.2665	2.2e-16
ST14	0.73981	-0.0818005	0.02738	0.004583	0.01313
TFIP11	0.739778	-0.0598251	0.02965	0.005419	N/A
BIN3	0.739697	N/A	N/A	N/A	N/A
KIAA0776	0.739642	-0.15513	0.00893	0.0599	N/A
RLF	0.739587	-0.176792	2.2e-16	5.469e-08	2.2e-16
JRKL	0.739565	N/A	N/A	N/A	N/A
ZNF223	0.739399	-0.383254	2.2e-16	4.179e-09	2.2e-16
SDAD1	0.739264	N/A	N/A	N/A	N/A
YY1	0.739099	-0.111088	2.2e-16	0.0008802	N/A
C8orf55	0.739096	-0.142921	2.2e-16	0.8604	2.2e-16
BIRC2	0.738781	0.043765	4.216e-13	2.2e-16	1.052e-09
M6PR	0.738606	-0.0551598	1.2e-07	0.001682	6.289e-13
HIF1AN	0.738347	-0.294656	7.805e-10	3.906e-05	N/A
NFKBIB	0.738125	-0.106449	2.2e-16	0.05649	2.2e-16
MED8	0.737925	-0.0395832	2.2e-16	0.0002137	6.993e-09
BAT3	0.73789	0.165726	0.02095	4.874e-10	N/A
TNKS	0.737888	-0.0789633	3.431e-08	1.345e-13	N/A
FADD	0.737838	-0.135893	2.2e-16	1.314e-07	2.2e-16
NDUFA4	0.737734	-0.0255519	7.689e-11	2.2e-16	N/A
PPP2R2A	0.737612	0.0219215	1.001e-07	1.428e-11	N/A
POLR2B	0.737562	-0.03759	2.2e-16	2.2e-16	2.497e-06
PPRC1	0.737273	-0.304562	8.144e-06	0.08705	N/A
DOPEY1	0.737072	-0.0172264	1.467e-06	1.187e-08	N/A
FTSJ2	0.736829	-0.125558	3.04e-11	0.03609	N/A
ZC3H13	0.736664	-0.0618833	0.001775	9.158e-05	N/A
NDUFA2	0.736653	N/A	N/A	N/A	N/A
TMEM106B	0.736593	0.0620606	2.658e-05	0.03007	N/A
NFRKB	0.736592	0.155458	0.1839	0.1385	0.01796
ZNF12	0.736549	-0.189668	0.0003748	0.007949	N/A
ZNF473	0.736543	N/A	N/A	N/A	N/A
LIN37	0.736486	0.00191365	1.848e-06	0.918	1e-06
MTHFS	0.736444	-0.0117966	0.0001969	0.0002959	N/A
TPI1	0.736435	0.157463	1.096e-06	0.1873	2.2e-16
DCK	0.736115	0.0550631	2.2e-16	4.225e-16	2.2e-16
MAML1	0.736094	-0.131507	8.989e-12	0.0002354	N/A
C1orf50	0.73608	N/A	N/A	N/A	N/A
UQCRB	0.736065	-0.0562913	2.2e-16	5.144e-07	1.314e-12
KIF5B	0.735965	0.056898	5.14e-15	0.8722	2.2e-16
EIF2C3	0.735918	-0.101494	2.2e-16	0.1397	3.485e-12
ZNF263	0.735906	-0.152219	1.525e-07	1.443e-14	N/A
UIMC1	0.735903	0.023394	1.453e-06	2.2e-16	N/A
EIF4ENIF1	0.735864	-0.0996264	0.007011	1.713e-05	N/A
SNRPB2	0.735856	-0.175707	2.2e-16	2.121e-09	5.712e-09
NUP43	0.735821	-0.119858	0.1003	0.4787	N/A
ZNF146	0.735789	0.159383	2.2e-16	5.015e-11	9.723e-16
BOP1	0.735726	-0.0802252	2.2e-16	1.649e-05	2.2e-16
ZNF304	0.735617	-0.155581	2.2e-16	0.001644	N/A
TBRG4	0.735611	0.127367	2.2e-16	0.01137	N/A
C9orf82	0.735591	-0.0401636	4.752e-10	0.006738	N/A
NUBP1	0.735414	-0.135167	9.27e-13	2.2e-16	4.599e-08
SRP72	0.735225	-0.152367	7.171e-07	4.111e-05	1.153e-06
SIAH1	0.735138	-0.123402	2.2e-16	2.2e-16	N/A
UCRC	0.735135	N/A	N/A	N/A	N/A
PDS5B	0.735074	-0.238426	2.2e-16	2.2e-16	N/A
MRPL40	0.735006	0.0153172	2.2e-16	2.2e-16	N/A
TMEM147	0.734809	0.0671796	2.2e-16	2.2e-16	1.023e-07
EXOSC4	0.734773	0.173533	2.2e-16	4.889e-10	2.2e-16
SIVA1	0.734735	0.0658039	1.446e-06	2.11e-07	7.848e-09
TBCC	0.734624	-0.0804517	2.2e-16	0.6883	2.03e-13
ZNF426	0.734599	-0.366592	2.2e-16	0.5009	2.2e-16
GLRX5	0.734347	0.170193	2.2e-16	2.2e-16	N/A
INTS8	0.734308	N/A	N/A	N/A	N/A
UBE3C	0.734187	-0.121957	2.819e-08	0.2593	N/A
RAB22A	0.734172	0.0877569	0.05748	0.148	4.57e-09
CSK	0.734161	N/A	N/A	N/A	N/A
AHSA1	0.734087	N/A	N/A	N/A	N/A
NMT1	0.734086	0.0606317	0.0001263	1.781e-08	N/A
KLHL9	0.734064	-0.141607	4.766e-05	3.294e-12	N/A
C21orf59	0.734047	-0.0702925	2.2e-16	2.2e-16	N/A
MRPS34	0.733991	0.00144457	1.301e-09	1.07e-07	N/A
DNTTIP2	0.733941	-0.101499	0.01532	0.1392	N/A
CALM3	0.733907	-0.145019	0.03702	3.753e-07	2.583e-08
TMEM126B	0.73377	0.151682	4.696e-08	3.378e-14	3.025e-13
CCNE1	0.733653	N/A	N/A	N/A	N/A
DERL1	0.73349	0.0685798	2.2e-16	0.009388	2.2e-16
KRR1	0.733456	-0.176563	8.262e-13	1.943e-05	N/A
DHX30	0.733383	0.11879	0.0005495	1.028e-09	N/A
CTBP2	0.733307	-0.153699	2.2e-16	2.2e-16	N/A
KLHL22	0.733282	0.00319031	1.991e-05	0.0009663	3.199e-09
USP48	0.733218	-0.0104104	2.2e-16	2.2e-16	N/A
OCEL1	0.732998	-0.232195	5.722e-05	1.534e-08	3.189e-07
HSD17B4	0.732958	-0.16197	4.951e-07	2.2e-16	N/A
MYO9B	0.732942	0.152003	2.2e-16	1.388e-06	2.2e-16
USP4	0.732768	0.0930476	6.59e-10	0.3009	N/A
HEATR1	0.732673	N/A	N/A	N/A	N/A
PANK2	0.732606	-0.0908783	3.265e-14	2.2e-16	2.2e-16
C14orf2	0.732467	N/A	N/A	N/A	N/A
MAN1B1	0.732431	0.0867072	2.2e-16	0.000816	N/A
CASP9	0.732389	-0.144249	2.2e-16	2.2e-16	N/A
TSSC1	0.73238	0.0420094	0.01092	0.04362	N/A
RRP1	0.732346	N/A	N/A	N/A	N/A
IDH2	0.732328	0.115641	2.206e-06	0.831	N/A
ACVR1B	0.732167	-0.0509738	0.0005483	0.0002391	N/A
UBE2L3	0.732034	0.084576	2.422e-11	2.2e-16	N/A
SC5DL	0.732007	-0.134736	2.2e-16	3.764e-12	1.322e-13
CNOT7	0.731811	-0.0922485	2.2e-16	2.2e-16	N/A
NFYC	0.731761	-0.219743	7.11e-15	0.3038	8.492e-13
REEP5	0.731741	-0.0751058	2.2e-16	2.2e-16	N/A
CCT2	0.731698	N/A	N/A	N/A	N/A
SHARPIN	0.731565	N/A	N/A	N/A	N/A
ZNF189	0.731487	N/A	N/A	N/A	N/A
C1orf174	0.731195	-0.128918	1.407e-08	0.04213	N/A
EXOC7	0.731166	-0.0500835	0.002959	1.274e-07	N/A
GLT25D1	0.731107	-0.0513093	2.2e-16	0.07509	2.2e-16
KIAA0232	0.730937	-0.130533	5.039e-16	2.2e-16	N/A
UFD1L	0.730847	0.142302	4.77e-09	2.2e-16	N/A
RABGAP1	0.730753	N/A	N/A	N/A	N/A
LSG1	0.730741	N/A	N/A	N/A	N/A
OSBPL2	0.730734	-0.158256	2.2e-16	0.02833	1.165e-15
MRPL46	0.73032	0.12724	5.357e-13	2.2e-16	N/A
SF3A3	0.730164	0.06179	4.178e-09	1.33e-09	2.2e-16
MRPL20	0.730055	-0.204208	1.534e-13	2.2e-16	N/A
DHX16	0.729946	-0.0363267	2.982e-05	0.5133	N/A
UFM1	0.729832	-0.154074	0.607	0.4886	N/A
DDX41	0.729799	-0.057702	1.497e-09	0.3481	N/A
ZNF587	0.729746	-0.00122639	0.488	0.06519	N/A
CBFB	0.729571	-0.0775068	2.2e-16	2.2e-16	N/A
PDCD6IP	0.729545	0.0776633	0.1823	2.576e-06	N/A
TDRD3	0.728906	-0.0207363	5.423e-05	2.89e-10	N/A
DNMT1	0.728885	0.107011	2.2e-16	4.442e-05	2.2e-16
FAM134A	0.728862	-0.0487324	6.147e-09	2.988e-11	N/A
COPS5	0.728741	-0.0867191	3.583e-11	0.503	2.2e-16
USP33	0.728539	-0.146139	2.262e-09	0.4443	N/A
RAB21	0.728483	-0.0350554	1.062e-08	2.2e-16	6.171e-07
CBX1	0.72847	-0.217521	2.2e-16	0.0008783	3.019e-08
RBM22	0.728181	N/A	N/A	N/A	N/A
GTF2H1	0.728014	N/A	N/A	N/A	N/A
RNGTT	0.727944	-0.0247622	2.2e-16	4.864e-12	N/A
ZFAND5	0.72793	0.107353	2.2e-16	2.2e-16	N/A
PDHX	0.727631	-0.199782	2.2e-16	1.054e-06	1.164e-08
ICMT	0.727572	0.0129289	0.002161	4.521e-08	1.438e-05
RHOT2	0.727402	-0.0430817	2.2e-16	4.644e-06	N/A
TRAP1	0.727371	-0.153617	0.063	0.007303	N/A
COPS8	0.727187	-0.156261	2.955e-12	2.2e-16	N/A
NDUFA3	0.727185	0.00158447	2.2e-16	2.2e-16	1.194e-07
UBE2E1	0.727064	0.117745	2.2e-16	2.2e-16	N/A
OTUB1	0.727019	-0.114532	9.113e-08	2.2e-16	6.699e-07
OSBPL9	0.726858	-0.245294	2.576e-11	0.5806	4.295e-06
TGDS	0.726632	-0.106396	3.081e-14	2.352e-15	N/A
TMED9	0.726626	-0.0642054	8.684e-05	0.369	N/A
APEX1	0.726278	0.0895192	2.2e-16	2.2e-16	2.2e-16
PCID2	0.726258	0.189421	2.531e-08	9.66e-12	2.847e-09
NDUFB6	0.726237	-0.196077	2.565e-07	2.65e-15	N/A
COX15	0.72622	-0.283029	1.505e-08	2.2e-16	N/A
SEC16A	0.726198	N/A	N/A	N/A	N/A
CTNNBL1	0.726133	N/A	N/A	N/A	N/A
MRPS18A	0.726106	-0.147479	0.1606	0.2244	6.654e-10
DENND4C	0.726028	0.121	2.2e-16	3.195e-15	N/A
EFHA1	0.725894	-0.158684	4.584e-11	2.2e-16	N/A
SEC11A	0.725888	0.0816566	2.2e-16	2.2e-16	N/A
PUS1	0.725787	-0.17044	2.2e-16	2.2e-16	N/A
BXDC2	0.725699	N/A	N/A	N/A	N/A
METTL4	0.725595	-0.0920959	2.2e-16	2.053e-14	N/A
DPAGT1	0.725417	-0.122777	0.1038	1.165e-09	0.9275
GNL2	0.725334	-0.146328	2.2e-16	0.6568	2.205e-14
GRINA	0.72531	N/A	N/A	N/A	N/A
CENPC1	0.725259	-0.223678	2.2e-16	3.348e-08	N/A
FKBP4	0.725181	0.0810257	4.257e-15	0.06309	2.2e-16
C16orf58	0.725139	-0.0475906	0.1212	0.0007352	N/A
NDUFB8	0.725118	-0.173597	2.2e-16	2.2e-16	N/A
BRD2	0.725063	0.191151	0.0002856	9.657e-07	1.133e-07
WAPAL	0.724886	-0.056235	1.365e-09	0.5179	N/A
RNF138	0.724782	-0.153374	2.2e-16	2.2e-16	2.325e-08
HARS2	0.724702	-0.0202713	0.7723	0.4953	N/A
HDAC1	0.724639	0.0481739	1.109e-12	1.125e-10	N/A
DYRK1A	0.724506	-0.102361	2.2e-16	2.2e-16	N/A
EFTUD1	0.724391	N/A	N/A	N/A	N/A
KLHDC3	0.724387	N/A	N/A	N/A	N/A
ZNF415	0.724383	-0.111247	0.0007312	6.617e-07	N/A
POLDIP2	0.72433	N/A	N/A	N/A	N/A
CDCA4	0.724292	-0.0735024	2.2e-16	1.345e-10	1.32e-10
SPSB3	0.724124	N/A	N/A	N/A	N/A
KDELR2	0.724087	0.0738988	0.0004552	0.0002107	N/A
DEXI	0.724047	-0.148701	1.987e-08	2.2e-16	1.806e-12
PTK2	0.723953	-0.10819	2.2e-16	7.309e-05	2.2e-16
RSRC2	0.723872	-0.241972	0.01314	0.04891	N/A
SMARCAL1	0.723701	-0.131267	3.279e-05	0.003941	N/A
PNRC2	0.723561	-0.195877	2.2e-16	2.2e-16	4.044e-07
RAP2A	0.723514	-0.00427049	2.2e-16	2.2e-16	N/A
STAU1	0.723491	N/A	N/A	N/A	N/A
CCDC25	0.723469	0.102169	2.2e-16	2.2e-16	N/A
EMG1	0.72341	0.209916	1.921e-13	2.2e-16	2.2e-16
NFIB	0.723397	-0.0695471	2.2e-16	2.2e-16	0.0005394
CTTN	0.723226	-0.119987	9.71e-10	4.317e-06	6.53e-10
POLS	0.72322	0.233528	0.001492	0.01267	0.0008013
HBS1L	0.723204	-0.0728188	1.489e-05	0.163	N/A
GRB2	0.723175	-0.0458433	2.2e-16	0.08508	N/A
UBE2D2	0.723074	0.0385784	1.142e-06	2.2e-16	N/A
MRPS7	0.722992	-0.200447	2.2e-16	9.533e-07	N/A
RER1	0.722776	-0.00290102	5.922e-16	3.375e-14	N/A
E2F3	0.722476	-0.028726	2.2e-16	1.525e-05	3.712e-16
SLC35E1	0.722432	-0.0557249	2.2e-16	0.08862	4.864e-14
SAP30BP	0.72243	-0.0306011	2.2e-16	2.2e-16	N/A
CAMK2G	0.722392	-0.0350412	0.6399	0.9494	N/A
IFRD2	0.72238	-0.00800381	4.095e-12	0.007061	N/A
DPM2	0.722373	-0.0966962	6.173e-05	2.962e-15	N/A
PMPCA	0.722373	N/A	N/A	N/A	N/A
MTHFD2L	0.722342	N/A	N/A	N/A	N/A
RPS16	0.722318	-0.0926936	2.2e-16	2.2e-16	2.2e-16
MED13	0.722292	N/A	N/A	N/A	N/A
WBSCR22	0.722234	N/A	N/A	N/A	N/A
AGPAT5	0.722202	N/A	N/A	N/A	N/A
WDR7	0.722115	-0.0511076	2.2e-16	2.2e-16	N/A
CSNK2A1	0.722104	-0.122441	2.2e-16	0.4164	6.425e-13
PI4KA	0.721972	0.209589	0.004003	0.002929	1.285e-07
HDLBP	0.721936	0.0178982	6.207e-08	1.455e-15	N/A
GNL3	0.721905	0.125708	2.2e-16	0.00957	N/A
NAP1L4	0.721898	0.00635162	2.913e-12	0.04185	N/A
IK	0.721818	0.165843	2.2e-16	2.2e-16	N/A
RDH14	0.721531	-0.0947857	4.907e-14	2.2e-16	N/A
UBE2N	0.721499	-0.156813	5.421e-14	2.2e-16	N/A
GTPBP2	0.721461	0.141865	4.054e-14	0.195	2.2e-16
Magmas	0.721271	-0.0898295	2.2e-16	0.0001588	N/A
TTF1	0.721253	-0.103242	1.031e-05	3.659e-05	N/A
MAPKAPK5	0.721148	N/A	N/A	N/A	N/A
ZNF8	0.721147	-0.0156885	2.2e-16	0.0251	6.284e-13
NARFL	0.721101	-0.142347	0.04651	0.4925	N/A
SUPT4H1	0.721082	0.0183155	2.2e-16	2.2e-16	N/A
PUM2	0.721051	N/A	N/A	N/A	N/A
ATP6V0C	0.721051	-0.127729	2.2e-16	2.2e-16	N/A
GRHPR	0.721047	0.181966	2.2e-16	2.2e-16	N/A
UBE2J1	0.721014	0.119502	0.0002418	1.285e-11	N/A
PKN2	0.721003	-0.0883778	9.992e-12	0.02906	N/A
HDAC2	0.720941	-0.167783	2.258e-13	0.007093	N/A
ZNF787	0.720816	-0.0831876	4.172e-07	4.21e-06	4.984e-09
PDCD6	0.720784	0.192051	2.2e-16	1.446e-08	6.398e-10
PPP1R13B	0.720765	-0.192815	7.672e-05	6.765e-11	N/A
ILKAP	0.720757	-0.245368	2.2e-16	2.26e-07	N/A
TFAM	0.720689	N/A	N/A	N/A	N/A
IKBKB	0.720459	-0.059514	0.006005	3.698e-07	0.1245
CHMP2A	0.720401	-0.0727696	2.2e-16	2.2e-16	9.72e-07
LEPROTL1	0.720266	0.0912838	2.2e-16	2.2e-16	N/A
TACC3	0.72026	0.0898894	2.2e-16	2.2e-16	2.2e-16
RB1CC1	0.720202	-0.121514	2.2e-16	0.316	5.135e-09
WDR1	0.720049	0.00872129	1.724e-10	5.037e-08	N/A
COX6C	0.719997	N/A	N/A	N/A	N/A
FBXO46	0.719908	N/A	N/A	N/A	N/A
PAPOLA	0.719742	0.030422	1.145e-15	2.597e-10	N/A
PBRM1	0.719653	-0.126517	0.01588	0.00217	N/A
ATP6V1G1	0.719528	-0.0480631	2.348e-08	3.996e-16	N/A
NARF	0.719498	N/A	N/A	N/A	N/A
MRPS11	0.71939	N/A	N/A	N/A	N/A
ZMYM4	0.719229	-0.0228775	0.04993	0.001114	2.288e-05
TSG101	0.719129	-0.0535694	2.2e-16	2.2e-16	N/A
CXXC1	0.719118	-0.0737648	0.0001153	1.05e-07	N/A
PGS1	0.719047	N/A	N/A	N/A	N/A
PPP4R1	0.718963	0.0799052	2.2e-16	2.2e-16	N/A
CAPZB	0.718917	0.0748392	3.352e-12	2.2e-16	2.33e-07
PAXIP1	0.718873	N/A	N/A	N/A	N/A
EPRS	0.718856	0.031601	0.0001414	0.06312	N/A
USF2	0.718835	-0.101587	5.22e-11	0.7108	2.2e-16
PRPF4	0.718698	N/A	N/A	N/A	N/A
ETF1	0.718692	-0.119017	8.253e-06	0.0005618	N/A
TRIP10	0.718504	-0.116294	0.0001422	0.951	N/A
TMEM93	0.718342	N/A	N/A	N/A	N/A
C19orf42	0.718334	N/A	N/A	N/A	N/A
NOL8	0.718318	N/A	N/A	N/A	N/A
IDH3B	0.718214	-0.0437936	2.2e-16	7.178e-10	2.2e-16
WDR73	0.718131	N/A	N/A	N/A	N/A
ARL6IP4	0.717996	N/A	N/A	N/A	N/A
NT5C2	0.7177	-0.232193	8.594e-09	1.077e-09	N/A
NDRG3	0.71762	-0.0655789	2.2e-16	0.00908	8.917e-08
CLINT1	0.717482	N/A	N/A	N/A	N/A
URB1	0.717476	N/A	N/A	N/A	N/A
ABCF2	0.717429	0.0229363	2.2e-16	0.2941	3.615e-09
SMURF2	0.717064	0.0804693	0.001945	0.006667	N/A
RAB4B	0.716987	-0.0380044	9.9e-09	2.2e-16	4.827e-09
ZNF227	0.716903	N/A	N/A	N/A	N/A
NCBP2	0.716823	0.162362	2.2e-16	0.4303	N/A
CBX3	0.716743	-0.155623	2.2e-16	6.91e-13	2.2e-16
YBX1	0.716694	0.111916	2.2e-16	7.335e-08	7.459e-15
RNF8	0.716559	0.0514026	0.0002525	2.632e-05	8.51e-07
THAP7	0.716396	-0.151399	0.3958	0.4325	6.585e-07
SMC5	0.716387	-0.122372	0.0005527	5.038e-05	N/A
CLEC16A	0.716367	N/A	N/A	N/A	N/A
USP47	0.716335	N/A	N/A	N/A	N/A
ZC3H14	0.716189	-0.0696639	0.0005329	7.147e-07	N/A
WDR8	0.716154	-0.0511373	2.2e-16	0.3424	N/A
MRPL39	0.716078	-0.0547569	2.2e-16	2.2e-16	N/A
COG7	0.716078	0.076735	2.839e-09	2.2e-16	N/A
CSE1L	0.716018	-0.0424182	2.2e-16	0.00522	2.882e-07
MGRN1	0.71589	N/A	N/A	N/A	N/A
ZNF324	0.715756	-0.187778	3.075e-16	2.2e-16	2.57e-09
HMBS	0.715681	-0.0174747	2.2e-16	0.006154	1.276e-08
MRPL22	0.715329	-0.00534781	5.203e-15	2.2e-16	N/A
C14orf133	0.715081	-0.0134901	0.3087	0.07103	1.158e-06
LONP1	0.71477	N/A	N/A	N/A	N/A
AXIN1	0.714762	-0.181076	2.2e-16	1.584e-09	N/A
METTL3	0.714755	N/A	N/A	N/A	N/A
STAM	0.714726	-0.219899	2.2e-16	0.333	N/A
C20orf29	0.714726	0.0200647	2.2e-16	2.2e-16	2.2e-16
TXNRD1	0.714694	-0.276905	0.0008421	7.747e-09	N/A
DNAJA3	0.714685	-0.124142	2.2e-16	2.2e-16	N/A
PARP6	0.714602	-0.235264	2.2e-16	0.05133	N/A
NOC3L	0.714519	-0.270041	6.446e-08	1.312e-05	N/A
WDR37	0.714413	-0.119274	7.642e-07	2.2e-16	4.45e-06
E2F6	0.714408	-0.07943	2.2e-16	1.8e-10	N/A
CIB1	0.714402	0.0711704	2.2e-16	2.2e-16	N/A
ERGIC2	0.714328	N/A	N/A	N/A	N/A
ZDHHC17	0.714301	N/A	N/A	N/A	N/A
TERF2IP	0.714253	0.0294622	2.2e-16	2.2e-16	N/A
PPP1CC	0.714228	-0.265775	2.2e-16	2.2e-16	N/A
SAV1	0.714093	-0.0551269	3.872e-09	2.2e-16	N/A
DDX54	0.714089	N/A	N/A	N/A	N/A
UPF1	0.714047	-0.27967	7.565e-11	0.0447	3.821e-08
CBARA1	0.714034	-0.198657	0.03054	1.159e-11	N/A
EHMT2	0.713932	-0.074736	2.2e-16	0.2027	N/A
AP3S1	0.71376	-0.0205907	2.2e-16	2.2e-16	N/A
MED15	0.713728	0.049544	0.02646	0.3422	1.513e-08
MEGF8	0.713528	0.237183	2.2e-16	1.579e-15	0.958
AFG3L2	0.713506	N/A	N/A	N/A	N/A
PPP2CB	0.713461	0.128615	2.2e-16	2.2e-16	8.803e-09
WWP1	0.713417	-0.247698	2.2e-16	7.498e-11	1.157e-06
C20orf4	0.713371	-0.0889813	7.068e-10	3.33e-07	2.002e-07
ATP6V1E1	0.713277	0.045376	2.2e-16	2.2e-16	N/A
NDUFS5	0.712987	0.0473452	2.2e-16	1.28e-10	3.372e-16
ISCU	0.712939	-0.111565	2.2e-16	2.2e-16	N/A
DCUN1D4	0.712935	-0.184003	4.232e-06	0.1716	2.65e-08
NEDD8	0.712931	0.0239463	2.2e-16	2.2e-16	N/A
C11orf57	0.712831	-0.0628829	2.086e-10	0.9817	N/A
RAD21	0.712784	0.04384	2.2e-16	0.4545	2.2e-16
GPR107	0.712682	0.00323563	0.002939	4.854e-06	N/A
CLUL1	0.712678	-0.0331186	2.2e-16	0.003542	5.894e-12
ERCC1	0.712599	-0.350258	1.084e-08	2.2e-16	0.3489
C13orf23	0.712585	0.0549501	3.969e-10	0.4789	N/A
MYST2	0.712444	-0.0740291	0.4744	0.5015	0.0001874
YIPF2	0.712326	0.0539131	7.016e-11	0.001309	3.478e-14
STRAP	0.71232	-0.0130212	2.2e-16	2.2e-16	2.2e-16
ERP29	0.712236	-0.128423	2.2e-16	2.2e-16	N/A
RNF10	0.712176	-0.14137	0.4969	0.1366	N/A
NDUFA8	0.712133	N/A	N/A	N/A	N/A
CTNNA1	0.712112	0.0252663	1.497e-07	2.2e-16	N/A
ABCC1	0.712055	0.0553647	1.094e-06	0.7415	4.325e-10
NIPBL	0.711853	-0.0742944	2.2e-16	1.54e-06	2.939e-06
SLC30A9	0.711849	-0.26836	0.1562	0.002702	N/A
NTHL1	0.711684	0.024435	2.2e-16	1.533e-05	N/A
CPSF3L	0.711557	-0.0892111	2.019e-09	0.001147	N/A
SMAD2	0.711484	-0.150953	1.819e-05	1.183e-09	N/A
ARPC4	0.71148	N/A	N/A	N/A	N/A
SPATA2	0.71145	-0.109672	0.003011	5.073e-05	3.218e-05
BCL2L2	0.711359	-0.0576796	0.187	0.006039	1.876e-09
SIPA1L3	0.711327	N/A	N/A	N/A	N/A
YEATS4	0.711214	-0.111297	2.2e-16	0.4793	4.574e-14
PEF1	0.711096	N/A	N/A	N/A	N/A
SOS2	0.710989	0.120139	6.536e-07	2.923e-10	N/A
PHB	0.710914	0.0157891	1.636e-10	6.25e-05	3.444e-08
2010-09-02	0.710906	-0.111281	3.318e-06	5.113e-07	N/A
SIRT2	0.710897	-0.277961	3.768e-06	0.02139	2.2e-16
PES1	0.710883	-0.0650354	0.1822	0.6181	2.165e-15
SLC25A1	0.710873	0.0653372	0.3339	0.001692	N/A
PSMD2	0.710773	-0.0708148	1.246e-13	0.8397	N/A
C12orf4	0.710742	N/A	N/A	N/A	N/A
MRFAP1L1	0.710685	0.110616	2.2e-16	2.2e-16	N/A
PACS2	0.71052	N/A	N/A	N/A	N/A
EED	0.710484	-0.0963295	2.2e-16	0.0002094	2.2e-16
GORASP1	0.710474	0.0633026	0.007273	4.695e-15	N/A
CDC5L	0.710322	-0.124613	4.591e-05	0.005061	5.693e-08
DYRK2	0.710322	-0.272668	2.2e-16	0.007387	9.037e-12
KIAA0141	0.710313	-0.137945	4.187e-08	2.2e-16	N/A
RNASEN	0.710104	N/A	N/A	N/A	N/A
MED20	0.710098	-0.00787603	2.2e-16	0.5746	3.16e-15
SLC25A32	0.710085	-0.159444	2.2e-16	0.8096	2.2e-16
RALBP1	0.710082	-0.0719362	1.47e-09	1.348e-14	N/A
TNFAIP1	0.71006	-0.156369	2.2e-16	2.22e-11	2.791e-13
SSNA1	0.710005	-0.0897669	3.96e-10	0.005396	N/A
ABHD4	0.709968	-0.0691646	2.2e-16	2.2e-16	2.2e-16
DNAJB12	0.70991	N/A	N/A	N/A	N/A
SETD4	0.709816	0.14372	1.382e-12	0.1657	N/A
LRRFIP2	0.709695	-0.0631616	0.05912	0.001673	N/A
PSMD9	0.709635	-0.19923	1.772e-09	2.861e-15	N/A
PHKG2	0.709621	-0.106332	5.158e-09	0.7063	N/A
ZNF14	0.709591	-0.241388	2.2e-16	0.05292	8.472e-08
U2AF1	0.709568	0.0739414	2.2e-16	2.2e-16	N/A
ARHGEF12	0.709495	-0.0773163	2.2e-16	2.2e-16	7.613e-08
XPOT	0.70946	N/A	N/A	N/A	N/A
C3orf63	0.709456	N/A	N/A	N/A	N/A
CARS	0.709404	0.0630915	3.518e-08	2.2e-16	N/A
OXSR1	0.709357	0.0937	0.02206	6.081e-06	N/A
ZNF84	0.709251	-0.167846	1.375e-06	9.251e-07	N/A
CHMP1A	0.70914	-0.258357	0.000562	1.614e-05	N/A
SNRPD1	0.709025	-0.121005	7.205e-14	1.782e-05	2.2e-16
PPAT	0.708947	N/A	N/A	N/A	N/A
ABCF1	0.708947	0.0486294	6.49e-06	0.7569	N/A
KIN	0.708754	-0.0615076	2.2e-16	0.06282	N/A
YWHAB	0.708724	-0.166525	2.2e-16	1.492e-14	1.536e-11
CRNKL1	0.708648	N/A	N/A	N/A	N/A
NDFIP1	0.708631	-0.108865	2.2e-16	2.304e-15	N/A
PSMB7	0.708606	0.195382	2.2e-16	2.2e-16	N/A
MRPS18B	0.708424	N/A	N/A	N/A	N/A
EIF4EBP1	0.708306	0.0185909	2.2e-16	1.917e-11	2.2e-16
NDUFS8	0.708074	0.0320325	7.913e-09	0.008555	N/A
REXO2	0.707963	0.0374261	1.927e-10	2.2e-16	N/A
EIF3J	0.707826	-0.115444	0.0002998	0.8756	N/A
SPOP	0.707785	-0.0417369	0.4736	9.915e-05	0.0006118
GPR172A	0.707582	-0.0636787	2.2e-16	2.057e-06	2.2e-16
ZNF358	0.707579	N/A	N/A	N/A	N/A
RBCK1	0.707569	N/A	N/A	N/A	N/A
CDC2L5	0.707526	0.039647	0.006495	0.03146	N/A
ZCCHC8	0.707403	N/A	N/A	N/A	N/A
PA2G4	0.706901	-0.27725	8.92e-15	0.6809	N/A
FAF1	0.706877	0.0762794	5.517e-06	0.00855	1.19e-06
RRP1B	0.70673	0.18196	3.143e-13	2.965e-12	N/A
KIAA0406	0.706517	N/A	N/A	N/A	N/A
PPIE	0.706386	-0.0520984	2.2e-16	0.0002803	2.2e-16
DGCR14	0.70633	N/A	N/A	N/A	N/A
FIP1L1	0.706322	-0.324379	8.177e-08	0.8922	9.413e-08
FAM48A	0.70631	-0.122129	0.07024	0.2315	N/A
PCTK2	0.706295	-0.148066	1.809e-05	0.0769	N/A
RAB14	0.706274	-0.193032	4.852e-09	2.2e-16	N/A
RANBP6	0.706123	-0.259713	2.2e-16	9.846e-08	N/A
DYNC1LI1	0.705978	0.207881	6.277e-07	2.2e-16	N/A
DPF2	0.705967	-0.197546	0.02666	2.81e-12	N/A
DLAT	0.705893	-0.136405	1.147e-09	0.2541	N/A
SMARCA5	0.705863	-0.0699911	2.991e-11	0.0002327	N/A
POLD2	0.705756	0.106196	6.266e-05	1.919e-08	N/A
SHQ1	0.705651	N/A	N/A	N/A	N/A
TERF1	0.705556	-0.346266	2.2e-16	0.001281	2.2e-16
LRRC59	0.705554	-0.0368656	0.1443	0.1539	N/A
SETD5	0.705381	N/A	N/A	N/A	N/A
TARBP2	0.705374	-0.17093	3.702e-06	0.1609	N/A
TWF1	0.705365	-0.0294451	5.475e-16	5.245e-08	1.54e-10
PLEKHF1	0.705351	0.0251776	2.248e-07	0.1717	2.2e-16
PHC2	0.705213	0.0451597	0.03183	0.00599	N/A
ALG9	0.70513	N/A	N/A	N/A	N/A
AP4S1	0.705113	-0.0183834	5.509e-11	2.299e-12	2.101e-09
SFRS2B	0.705071	N/A	N/A	N/A	N/A
MYCBP2	0.705048	-0.163894	0.05344	1.001e-06	N/A
MBD1	0.705035	-0.118776	7.67e-09	2.2e-16	N/A
CD320	0.704949	0.0488989	2.2e-16	2.2e-16	2.2e-16
YTHDC2	0.704784	0.193202	2.2e-16	2.2e-16	N/A
LDB1	0.70471	-0.237369	0.0003781	0.2531	N/A
GTF3C2	0.704674	0.0568781	2.2e-16	2.2e-16	N/A
RWDD1	0.70458	N/A	N/A	N/A	N/A
NR2C1	0.704568	-0.0720852	2.2e-16	0.00579	N/A
SRP19	0.704552	N/A	N/A	N/A	N/A
DOLPP1	0.704461	-0.0426849	0.003507	0.2015	1.028e-08
MTMR14	0.704435	N/A	N/A	N/A	N/A
HMGCL	0.70443	-0.126456	2.2e-16	2.2e-16	0.02514
PI4K2A	0.704422	-0.159221	1.516e-10	1.985e-13	N/A
RBM23	0.70442	N/A	N/A	N/A	N/A
LIN7C	0.704221	-0.19337	1.397e-10	0.0003599	N/A
AASDHPPT	0.704072	N/A	N/A	N/A	N/A
SPCS2	0.703996	0.0470711	9.45e-15	2.2e-16	7.205e-10
NOL6	0.703977	0.125144	3.964e-06	0.1755	N/A
TDG	0.703869	-0.112578	2.2e-16	1.831e-06	N/A
DDX42	0.703865	0.0252766	0.0701	9.8e-10	N/A
PCBP2	0.703708	0.00748302	2.2e-16	2.2e-16	N/A
EXOSC5	0.703705	-0.160509	2.2e-16	0.085	N/A
BAP1	0.703539	0.0103412	2.2e-16	2.546e-10	N/A
CDC42BPB	0.70352	-0.0709252	0.07933	4.758e-08	N/A
ZNF148	0.703505	0.0532763	0.8463	0.3352	N/A
USP5	0.703474	-0.00753422	2.2e-16	0.1338	2.2e-16
SUPT16H	0.703429	-0.112275	7.769e-05	0.08137	2.081e-08
RRAGC	0.703422	-0.00380945	5.401e-16	0.2429	1.294e-12
ADPGK	0.703277	N/A	N/A	N/A	N/A
ZFP30	0.703005	N/A	N/A	N/A	N/A
MAP2K5	0.702958	-0.119045	5.358e-10	2.2e-16	N/A
CDC2L2	0.702942	0.232554	0.01508	8.507e-10	N/A
DPH2	0.702937	-0.0598136	2.2e-16	0.2031	N/A
RNF40	0.702866	-0.0900058	0.000234	0.07057	N/A
PNRC1	0.702821	0.110753	2.2e-16	2.2e-16	N/A
ITPKC	0.702566	N/A	N/A	N/A	N/A
CLN8	0.702508	N/A	N/A	N/A	N/A
NDUFA10	0.702503	-0.0413697	5.136e-06	1.079e-08	N/A
CCDC59	0.702327	-0.129691	4.924e-15	0.05065	N/A
NCAPD2	0.70229	-0.120884	2.2e-16	2.2e-16	2.2e-16
RELA	0.702198	0.0843948	0.1829	1.937e-11	N/A
FRYL	0.702156	N/A	N/A	N/A	N/A
GATAD1	0.702149	N/A	N/A	N/A	N/A
MAD1L1	0.701921	0.165468	1.824e-10	1.424e-12	N/A
TATDN2	0.701919	-0.0200636	2.635e-08	0.5909	N/A
WDR70	0.701915	N/A	N/A	N/A	N/A
DAXX	0.701845	-0.105203	2.2e-16	0.0001969	4.457e-10
CRTC3	0.701761	N/A	N/A	N/A	N/A
BTAF1	0.701707	-0.299232	0.05341	0.9583	N/A
ECHS1	0.701677	-0.0534903	1.791e-12	2.2e-16	N/A
FBXO38	0.701677	-0.0938612	8.29e-09	0.1505	9.616e-09
NUBP2	0.701521	-0.041036	2.2e-16	2.2e-16	N/A
PIP4K2C	0.701495	-0.274594	0.05635	0.0001152	N/A
GIPC1	0.70148	-0.275751	2.2e-16	0.0002491	2.2e-16
UBR5	0.701429	N/A	N/A	N/A	N/A
TMEM5	0.701337	-0.0260541	4.302e-12	2.2e-16	0.003029
SEC13	0.701234	0.168774	0.0009483	4.865e-08	N/A
TOMM7	0.701027	-0.0890795	2.2e-16	2.2e-16	0.0382
ATP6V1H	0.70091	0.0586308	2.2e-16	0.0008992	2.2e-16
ZDHHC6	0.700893	-0.128865	1.363e-12	1.649e-11	N/A
TOR1A	0.700838	-0.0548028	2.752e-11	2.287e-16	N/A
GGPS1	0.700778	-0.0622575	0.2115	1.422e-05	4.256e-05
TRIM44	0.700768	N/A	N/A	N/A	N/A
TCTN3	0.700751	N/A	N/A	N/A	N/A
PARD3	0.700612	-0.18691	1.044e-07	0.5541	9.88e-08
TCF25	0.700537	0.175132	2.2e-16	2.2e-16	N/A
RPS28	0.700453	N/A	N/A	N/A	N/A
RSF1	0.700344	N/A	N/A	N/A	N/A
RPP21	0.700192	-0.137614	2.2e-16	0.001023	N/A
NDUFC1	0.700133	0.0601764	2.2e-16	2.2e-16	N/A
SNX19	0.700095	-0.142891	0.0033	1.324e-07	0.00715
CREBBP	0.700067	-0.0670589	2.2e-16	1.056e-10	N/A
SCAMP2	0.699948	-0.0505871	0.001304	7.693e-13	N/A
ZNF468	0.699915	N/A	N/A	N/A	N/A
LPIN2	0.699875	-0.0432118	2.2e-16	2.2e-16	N/A
VAPB	0.699862	-0.131598	0.0002361	0.7415	1.456e-06
SETD2	0.699833	0.0503891	4.55e-05	0.000127	N/A
RIOK2	0.699818	-0.162745	6.944e-09	1.552e-05	N/A
H2AFY	0.699783	0.149342	2.2e-16	2.2e-16	N/A
COG4	0.69963	-0.186178	5.074e-13	4.032e-06	N/A
ZNF623	0.699611	0.153475	2.2e-16	3.976e-05	2.2e-16
PDS5A	0.699608	0.0677576	2.2e-16	2.2e-16	N/A
POFUT2	0.699464	0.0497459	3.022e-16	2.2e-16	N/A
ZNF211	0.699329	-0.0058304	2.2e-16	2.2e-16	N/A
CBFA2T2	0.6993	-0.016802	1.961e-12	N/A	2.745e-09
SS18	0.699295	0.087727	2.2e-16	3.112e-09	1.554e-10
CMAS	0.699228	-0.0680228	2.2e-16	2.139e-15	2.2e-16
ZNF140	0.69917	-0.36025	2.2e-16	2.658e-13	N/A
NAGPA	0.698938	N/A	N/A	N/A	N/A
SEH1L	0.698925	N/A	N/A	N/A	N/A
PRKD2	0.698924	0.0536528	0.01028	1.312e-06	9.347e-06
MCRS1	0.698898	-0.00761262	2.2e-16	0.8355	N/A
BRD9	0.698818	N/A	N/A	N/A	N/A
PSMD4	0.698768	0.0569001	2.2e-16	N/A	2.2e-16
SNX3	0.698702	0.0552625	2.2e-16	2.2e-16	N/A
PMS2CL	0.698655	N/A	N/A	N/A	N/A
PDCD2	0.698624	-0.0833982	0.08589	0.2975	N/A
SLC37A4	0.698381	0.0231246	4.174e-09	1.053e-10	4.051e-07
TMEM39B	0.698199	-0.268599	2.2e-16	0.01143	N/A
MAX	0.698191	-0.0235334	2.2e-16	2.2e-16	N/A
YARS2	0.698083	N/A	N/A	N/A	N/A
VPS13B	0.698072	-0.213998	3.106e-09	2.2e-16	1.932e-09
RPS6KB1	0.697999	N/A	N/A	N/A	N/A
SLC12A7	0.697948	-0.0669068	0.07337	7.856e-07	3.042e-08
SHFM1	0.697916	-0.00172974	2.2e-16	2.578e-11	N/A
DFFA	0.697905	-0.156406	2.2e-16	1.025e-05	N/A
RRS1	0.697769	-0.13825	0.0007455	4.427e-05	1.605e-08
SUB1	0.697751	-0.0486928	2.2e-16	0.02753	1.755e-06
ATP5C1	0.697676	N/A	N/A	N/A	N/A
MAN2A2	0.697516	-0.16596	8.717e-06	0.0002046	N/A
CNKSR1	0.697486	N/A	N/A	N/A	N/A
RPA2	0.697323	-0.14081	2.2e-16	9.762e-14	2.017e-08
SAP18	0.697317	-0.216164	2.2e-16	2.2e-16	N/A
KIAA0947	0.697288	N/A	N/A	N/A	N/A
TCEB2	0.697252	-0.0202799	4.481e-11	2.2e-16	N/A
CEBPG	0.697245	-0.13475	2.2e-16	1.513e-06	2.2e-16
AKT1	0.697234	0.191118	1.26e-05	1.085e-07	3.679e-07
ATIC	0.697172	0.0204778	2.2e-16	1.553e-10	N/A
COX5A	0.697134	-0.0709392	2.2e-16	1.299e-09	N/A
ZNF271	0.69712	-0.190792	0.0001436	1.044e-05	1.713e-12
RPL36AL	0.696968	-0.0215818	2.2e-16	2.2e-16	N/A
KBTBD2	0.696957	N/A	N/A	N/A	N/A
FASTKD5	0.696943	-0.0661662	2.2e-16	0.8261	6.952e-15
RIOK3	0.696915	-0.0580297	2.2e-16	0.002416	2.2e-16
TBP	0.696907	-0.089574	1.489e-12	2.2e-16	N/A
KIAA0090	0.69685	N/A	N/A	N/A	N/A
SEC63	0.696792	-0.0628341	0.07142	0.0001547	N/A
RPP14	0.696777	-0.0458571	2.106e-06	0.3909	N/A
ICAM3	0.696731	0.160322	1.047e-11	6.66e-11	2.753e-13
C12orf44	0.696637	-0.0805025	2.2e-16	7.35e-06	N/A
GPI	0.696614	-0.038255	2.2e-16	0.009637	2.2e-16
ALKBH1	0.696611	-0.0242514	8.511e-15	2.2e-16	N/A
SNIP1	0.696534	-0.0927336	2.2e-16	0.01569	9.488e-10
ASXL1	0.696475	-0.113919	7.15e-13	N/A	4.209e-09
PSMB2	0.696165	0.00115349	6.187e-16	4.207e-06	1.063e-06
ZNF26	0.696143	N/A	N/A	N/A	N/A
CTDSP1	0.696132	-0.0467675	2.546e-09	2.2e-16	N/A
BCKDHA	0.696125	N/A	N/A	N/A	N/A
ESD	0.696042	N/A	N/A	N/A	N/A
ZBTB43	0.696021	-0.0753135	1.888e-10	0.01765	N/A
HERC1	0.695959	0.222267	0.000634	3.475e-09	N/A
GPS1	0.695947	-0.0227334	9.56e-08	0.2867	2.975e-05
DEAF1	0.69589	N/A	N/A	N/A	N/A
NECAP2	0.695811	0.00898247	2.2e-16	2.2e-16	N/A
YKT6	0.695771	-0.0923195	2.2e-16	0.01935	N/A
KLC1	0.695718	-0.0189013	0.006983	0.01206	N/A
UQCRQ	0.695702	0.149522	9.01e-16	2.2e-16	N/A
FBXW2	0.695688	N/A	N/A	N/A	N/A
YAP1	0.695608	-0.144546	4.378e-12	0.3142	1.801e-07
TSFM	0.695539	-0.0851716	2.2e-16	0.01794	N/A
MRPL12	0.695477	0.184797	2.2e-16	0.0008167	N/A
CD2AP	0.695319	-0.0913341	8.524e-16	3.897e-09	N/A
CNOT3	0.695247	-0.0669253	0.2783	0.5867	1.058e-08
MRPL2	0.695244	N/A	N/A	N/A	N/A
C8orf33	0.695157	N/A	N/A	N/A	N/A
THOC6	0.695002	-0.0354171	2.2e-16	2.2e-16	N/A
RBM26	0.694957	-0.386122	5.725e-14	0.01116	N/A
MCOLN1	0.694923	-0.0689083	4.539e-16	0.03459	5.281e-12
INTS5	0.694886	-0.0996522	0.09445	1.257e-06	N/A
COX11	0.694878	-0.10372	0.2022	0.0975	N/A
PAICS	0.694745	-0.197184	1.407e-07	0.6812	5.896e-06
E4F1	0.69474	-0.203183	2.2e-16	3.793e-12	N/A
TM9SF3	0.694692	-0.327058	1.921e-08	0.5137	N/A
SLC35B1	0.694647	-0.107155	0.8176	0.84	0.004067
RECQL	0.694608	-0.161013	2.2e-16	0.03783	2.2e-16
MED21	0.694535	0.161056	2.2e-16	9.137e-07	2.2e-16
RFC1	0.694488	-0.130048	1.667e-05	1.502e-06	N/A
NPC1	0.694462	-0.04517	1.078e-08	0.1877	2.2e-16
AP3M2	0.694307	-0.0669153	0.004888	2.483e-06	N/A
FBXO7	0.694125	-0.0522909	2.2e-16	2.2e-16	N/A
LYRM5	0.694016	N/A	N/A	N/A	N/A
ANXA7	0.693995	-0.172704	0.002724	2.2e-16	N/A
TFPT	0.693916	0.0339873	1.12e-12	3.634e-06	2.29e-08
FCF1	0.693898	-0.213898	3.16e-12	1.111e-06	9.632e-10
WWC1	0.693894	-0.10101	0.3269	1.297e-06	N/A
ASCC3	0.693646	-0.0294164	0.1337	6.003e-05	N/A
C17orf70	0.693568	N/A	N/A	N/A	N/A
WDR59	0.69355	N/A	N/A	N/A	N/A
TIMM8B	0.693519	0.293403	9.489e-12	5.519e-08	N/A
C6orf106	0.693472	0.0669704	2.2e-16	0.2464	N/A
BAZ2A	0.693387	0.00119612	2.2e-16	0.9366	N/A
PVRL2	0.693278	-0.0732431	1.191e-11	0.07611	6.002e-07
FOXO3	0.693207	0.148104	0.145	0.0001173	N/A
SON	0.693114	-0.303507	0.01423	1.12e-06	N/A
DHX35	0.693011	-0.0171852	6.302e-14	0.005837	1.865e-08
EIF2S1	0.69292	N/A	N/A	N/A	N/A
TMEM111	0.692894	0.0591304	2.2e-16	2.2e-16	N/A
UBE2O	0.69282	N/A	N/A	N/A	N/A
ZNF444	0.692785	0.0198403	0.0205	0.2127	2.619e-05
ATXN3	0.692748	0.0317027	2.2e-16	2.2e-16	N/A
NSL1	0.692747	-0.0690575	2.2e-16	1.091e-15	N/A
LRPAP1	0.692696	-0.0961506	2.2e-16	2.2e-16	1.269e-07
MRPL28	0.69266	-0.031016	4.843e-06	0.1332	N/A
RMND5B	0.692327	0.0883036	2.2e-16	5.42e-11	N/A
VPS4A	0.692323	-0.070297	0.5001	0.08786	N/A
AMZ2	0.692271	0.0416114	2.2e-16	2.2e-16	N/A
DMXL1	0.69223	-0.171392	3.244e-05	0.1327	N/A
COQ3	0.692226	-0.188775	2.811e-06	0.5109	N/A
MED23	0.692219	-0.214037	4.778e-08	0.0002637	N/A
PAAF1	0.692216	N/A	N/A	N/A	N/A
HELZ	0.692173	0.143331	0.001389	7.243e-13	N/A
PAFAH1B3	0.692074	0.0894128	2.2e-16	1.508e-13	2.439e-09
C1orf144	0.691779	N/A	N/A	N/A	N/A
SH2D3A	0.69177	-0.141697	0.005481	0.03443	1.323e-05
KIAA0562	0.691728	N/A	N/A	N/A	N/A
GEMIN4	0.691719	N/A	N/A	N/A	N/A
RNF41	0.691707	-0.120217	1.592e-09	2.067e-06	N/A
FARP1	0.691519	-0.0511224	0.0304	0.002567	N/A
C10orf88	0.691509	-0.062759	2.2e-16	0.2785	N/A
DLG1	0.691508	0.0623555	2.2e-16	2.2e-16	N/A
VCL	0.69149	-0.0727675	0.0001956	2.2e-16	N/A
SUPT7L	0.691463	-0.0397269	5.993e-09	1.748e-07	N/A
HSPA9	0.691462	-0.0910327	2.2e-16	0.000193	N/A
NPAT	0.691352	N/A	N/A	N/A	N/A
YARS	0.69124	0.0857681	4.525e-11	0.02368	N/A
SLC22A5	0.69121	-0.186315	2.2e-16	2.2e-16	0.5983
NAP1L1	0.69118	-0.166816	2.2e-16	2.2e-16	N/A
TSTA3	0.691164	-0.237367	2.2e-16	0.001992	2.2e-16
NUP37	0.691049	0.205973	1.952e-12	2.2e-16	N/A
DCLRE1B	0.690929	N/A	N/A	N/A	N/A
DLST	0.6909	0.0805029	0.0168	4.102e-06	0.007073
WRN	0.690874	-0.184931	7.78e-15	0.0004654	N/A
C21orf33	0.69081	0.0350448	2.2e-16	2.2e-16	N/A
PRKACA	0.690727	0.0461372	2.2e-16	2.2e-16	2.2e-16
PSMB5	0.690661	-0.0798852	0.000172	1.732e-06	4.93e-10
DERL2	0.690496	0.0343883	0.1018	0.01915	N/A
ERC1	0.690376	-0.0139948	4.004e-14	0.000105	2.2e-16
SMPD4	0.690317	-0.128472	2.2e-16	7.6e-08	N/A
ATP6V0E1	0.69018	-0.0941829	2.2e-16	2.2e-16	N/A
MEF2A	0.69006	0.0740862	0.002982	0.005341	N/A
SMUG1	0.689961	-0.0773385	2.2e-16	0.1272	N/A
PPP4C	0.689943	0.0092526	4.744e-11	0.88	N/A
ZNF395	0.689771	-0.144231	3.319e-09	2.2e-16	N/A
SPTLC2	0.689683	-0.00167596	0.04039	0.01229	N/A
RAF1	0.689545	0.00407776	0.3208	0.0001564	N/A
RTF1	0.689467	-0.0671482	2.2e-16	2.525e-16	N/A
CPT2	0.689457	-0.0198613	2.223e-07	0.9323	N/A
PABPC4	0.689445	-0.183403	0.002875	0.01479	8.898e-14
CHD8	0.689389	0.00339322	2.2e-16	4.187e-09	5.361e-14
PKM2	0.689317	0.0866215	5.326e-10	0.08806	N/A
YTHDF3	0.689276	N/A	N/A	N/A	N/A
DIAPH1	0.689144	N/A	N/A	N/A	N/A
HN1	0.688979	N/A	N/A	N/A	N/A
DDB1	0.688965	0.0834836	9.091e-09	2.2e-16	N/A
XAB2	0.688941	N/A	N/A	N/A	N/A
CUEDC2	0.688902	N/A	N/A	N/A	N/A
SRM	0.688883	0.0558344	0.006766	0.1979	N/A
C10orf76	0.688844	N/A	N/A	N/A	N/A
RBPJ	0.688793	0.00459928	0.002449	1.125e-07	N/A
ESF1	0.688709	-0.203409	2.2e-16	0.5726	2.838e-06
ZNF318	0.688633	-0.173931	2.2e-16	2.664e-16	1.258e-07
HERC2	0.688444	-0.0536136	5.608e-05	4.097e-11	N/A
HDDC2	0.688397	N/A	N/A	N/A	N/A
ZNF142	0.688374	0.0199115	1.12e-06	0.921	N/A
TCEB1	0.688218	-0.109271	2.2e-16	0.01683	2.2e-16
PPP3CB	0.688217	-0.152313	2.484e-09	2.2e-16	N/A
PBX2	0.688186	-0.14378	2.2e-16	3.491e-09	1.332e-11
MARS	0.688103	-0.040999	2.2e-16	0.07721	N/A
ELMO2	0.688098	-0.135442	3.475e-05	1.209e-08	3.306e-09
RNF31	0.688087	N/A	N/A	N/A	N/A
ACP1	0.688076	-0.211997	1.304e-11	3.813e-06	N/A
SF4	0.687993	0.105216	6.447e-08	3.254e-09	1.336e-05
HCFC1R1	0.687963	-0.233783	0.0001795	0.03173	N/A
MTF1	0.687901	-0.0817007	0.006807	9.39e-05	2.045e-09
SLC7A1	0.68773	-0.0714769	0.09774	0.02137	N/A
MAPK6	0.687729	0.0395957	2.503e-10	2.2e-16	N/A
MKKS	0.687687	-0.0211765	4.238e-08	3.245e-08	6.726e-13
AHCTF1	0.687608	-0.0654475	2.2e-16	0.7971	5.28e-05
CSNK1G2	0.687582	-0.0641987	5.618e-10	2.2e-16	N/A
PSMB1	0.687473	0.0361151	2.2e-16	2.2e-16	N/A
RAD50	0.687306	-0.0521784	0.03426	0.002442	N/A
RNF111	0.687278	-0.181163	0.1865	0.007067	N/A
VCP	0.687134	N/A	N/A	N/A	N/A
ZCCHC10	0.687131	-0.0879796	2.2e-16	2.2e-16	N/A
LETM1	0.68713	0.135963	2.2e-16	0.001349	7.378e-08
NDUFS4	0.687128	N/A	N/A	N/A	N/A
DCTN6	0.686974	0.0369169	2.2e-16	2.2e-16	N/A
UNC119	0.686935	-0.226648	1.071e-12	3.314e-07	6.513e-07
MGC2752	0.686897	N/A	N/A	N/A	N/A
SIRT7	0.686885	-0.20484	2.2e-16	6.534e-10	5.575e-09
DARS	0.686857	-0.11148	0.0002176	3.582e-10	N/A
MPHOSPH10	0.686843	-0.0893925	3.638e-13	0.7567	N/A
CROP	0.686836	-0.0869247	0.001326	0.05541	N/A
PYROXD1	0.686827	N/A	N/A	N/A	N/A
CCNC	0.686824	-0.0164539	2.044e-05	2.393e-06	1.087e-05
XPO6	0.686807	N/A	N/A	N/A	N/A
RRP15	0.686757	-0.323902	2.2e-16	0.06132	N/A
MRPL15	0.686678	0.00960562	2.2e-16	0.1	2.2e-16
SFRS9	0.686621	-0.205037	6.315e-08	0.0752	N/A
TMED10	0.686485	-0.0561798	2.2e-16	2.2e-16	0.0005035
HGSNAT	0.686373	N/A	N/A	N/A	N/A
JMJD6	0.686289	N/A	N/A	N/A	N/A
DHX8	0.686239	-0.0986225	0.01665	0.1211	N/A
LTBR	0.686188	-0.434057	1.199e-13	0.0001666	2.2e-16
SFRS8	0.686131	-0.0738643	1.198e-11	0.056	N/A
ZNF410	0.685985	0.122051	2.2e-16	3.071e-10	N/A
TBC1D10B	0.68593	0.0113613	0.0001862	0.1095	N/A
CCT5	0.685866	0.195482	2.2e-16	4.454e-10	7.186e-05
AKAP1	0.685863	0.0608822	0.003805	0.0006855	N/A
PFDN1	0.685706	0.0306694	0.001482	4.715e-11	N/A
NARG1L	0.685544	-0.0704839	2.2e-16	2.2e-16	N/A
TBK1	0.685526	-0.127777	2.2e-16	0.0004483	2.2e-16
NDUFA13	0.685492	-0.0785403	2.2e-16	2.2e-16	0.05162
TUSC4	0.685482	0.0694829	2.2e-16	0.0304	N/A
TUG1	0.685448	-0.028009	0.398	0.1664	0.0003664
UBA52	0.68543	0.0620539	2.2e-16	2.2e-16	0.02783
LSS	0.685404	-0.0104504	0.002617	0.004447	N/A
GLT8D1	0.685285	-0.0723875	1.931e-11	2.2e-16	N/A
ACAA1	0.685239	-0.215058	5.218e-16	0.003353	N/A
CLCN6	0.685175	-0.158261	0.005627	0.1626	N/A
VRK3	0.685168	-0.0929665	2.2e-16	2.2e-16	N/A
EEF1D	0.685045	0.221724	2.2e-16	3.182e-05	2.2e-16
FKBPL	0.685035	0.0586499	2.552e-08	0.465	6.176e-09
ATRN	0.684897	-0.0920673	2.064e-15	0.5964	2.035e-10
TCEB3	0.684745	-0.00570595	2.569e-12	0.7897	8.524e-08
ZC3H3	0.68455	0.0170704	2.2e-16	6.562e-05	2.2e-16
RRAS2	0.684537	-0.036796	3.132e-08	7.101e-10	1.842e-05
SDHD	0.684243	0.184068	2.2e-16	2.2e-16	N/A
TOE1	0.683946	N/A	N/A	N/A	N/A
POLR2K	0.683889	-0.183229	2.2e-16	0.0002648	2.2e-16
BCAT2	0.683807	-0.234338	8.667e-13	5.169e-11	N/A
PURA	0.683736	-0.123356	3.602e-10	2.2e-16	N/A
FOXK2	0.683691	0.240176	2.2e-16	3.961e-07	1.231e-06
CTPS	0.683581	-0.0415668	2.2e-16	0.2298	2.2e-16
ZNF354A	0.683433	0.0407103	2.2e-16	1.644e-05	N/A
CCDC72	0.683409	N/A	N/A	N/A	N/A
DCLRE1C	0.683357	-0.180521	2.2e-16	0.003341	2.241e-07
SCAP	0.683313	0.0434181	0.1451	4.253e-08	N/A
TMEM165	0.68324	-0.389659	1.918e-13	0.0904	1.443e-06
CDC27	0.683231	-0.0842023	1.068e-06	0.0009051	N/A
SKIV2L	0.683222	-0.0455956	5.851e-16	0.3172	1.411e-08
RHEB	0.683164	-0.192267	2.2e-16	0.1992	8.818e-09
ZMPSTE24	0.683129	N/A	N/A	N/A	N/A
PHC1	0.683102	-0.0541572	2.2e-16	2.2e-16	2.2e-16
R3HDM1	0.683098	-0.0683656	2.2e-16	2.233e-09	N/A
MRPS16	0.682995	-0.0294725	2.2e-16	1.211e-14	N/A
EIF4A3	0.682958	0.155383	2.2e-16	2.2e-16	N/A
UPF2	0.682825	-0.0184507	4.193e-09	0.5473	0.0001108
EEF1E1	0.682802	0.217959	2.2e-16	2.455e-09	5.926e-08
BCL2L13	0.682554	-0.159136	3.983e-06	5.823e-10	N/A
CDC37L1	0.682469	0.0916441	2.2e-16	2.2e-16	N/A
TMEM33	0.682414	-0.0711029	4.553e-14	0.0002013	N/A
CUTC	0.682397	N/A	N/A	N/A	N/A
CEP76	0.682292	N/A	N/A	N/A	N/A
MRPL48	0.682253	-0.120396	0.584	0.6855	2.131e-07
C17orf62	0.682243	-0.139088	0.0241	0.01573	0.0004005
AHCYL1	0.68217	0.137978	4.868e-13	2.2e-16	N/A
MYST1	0.681916	-0.160509	2.2e-16	2.2e-16	N/A
RBL2	0.681906	-0.0822178	3.961e-12	2.2e-16	N/A
NDUFB1	0.681825	N/A	N/A	N/A	N/A
PITPNB	0.681781	0.174416	2.2e-16	2.2e-16	N/A
C20orf27	0.681729	0.0181723	0.0225	0.0006164	9.85e-08
TLK2	0.681705	-0.108516	2.2e-16	0.02019	N/A
APPBP2	0.681677	-0.150875	0.0038	3.32e-05	6.956e-06
ZNF350	0.681572	-0.220047	4.16e-14	7.14e-07	3.362e-08
ZNF175	0.68139	-0.292695	2.535e-07	2.921e-10	4.122e-07
CCDC49	0.681267	N/A	N/A	N/A	N/A
C16orf53	0.681138	-0.149621	1.185e-07	0.4824	N/A
CCDC90B	0.681093	N/A	N/A	N/A	N/A
MTRF1	0.681012	-0.16401	1.534e-09	0.0007155	N/A
NCL	0.680942	-0.206288	2.2e-16	0.000567	N/A
MTMR2	0.680934	-0.187357	0.06	0.0001697	N/A
2010-03-02	0.680859	-0.151875	0.04406	5.65e-05	7.908e-06
SIRT1	0.680829	0.20689	0.001447	0.0009378	N/A
ERCC5	0.680826	-0.113524	0.1748	0.006006	N/A
LOC552889	0.680812	N/A	N/A	N/A	N/A
HSF2	0.6807	0.0502777	2.2e-16	2.2e-16	N/A
PTP4A2	0.680691	0.186512	6.866e-07	6.346e-06	N/A
RAD51L3	0.680678	-0.114563	0.8848	0.6641	2.198e-11
SAP130	0.680571	0.0490335	5.529e-14	1.488e-12	N/A
TULP4	0.680502	N/A	N/A	N/A	N/A
C20orf3	0.68048	-0.0455228	2.2e-16	2.2e-16	N/A
NDUFS3	0.680423	0.249403	2.2e-16	2.2e-16	N/A
PRPF8	0.680306	-0.100403	2.2e-16	2.2e-16	N/A
C7orf25	0.680281	0.115599	2.2e-16	1.302e-11	N/A
MLH3	0.680157	-0.142105	0.0001371	0.01927	2.993e-10
B4GALT7	0.680092	N/A	N/A	N/A	N/A
PSMA6	0.679999	0.179394	1.515e-10	2.2e-16	N/A
JUND	0.679792	-0.0956001	0.1239	0.0003402	9.346e-08
C8orf30A	0.679577	N/A	N/A	N/A	N/A
COQ6	0.679551	N/A	N/A	N/A	N/A
ZBTB17	0.679532	-0.0651699	2.2e-16	0.03789	N/A
ZER1	0.679514	-0.0525772	2.284e-06	4.828e-12	1.142e-06
SNRPA1	0.679468	-0.125903	2.2e-16	3.923e-05	N/A
ELOVL1	0.679399	-0.0520835	2.2e-16	0.07415	5.468e-09
CHD1	0.679392	N/A	N/A	N/A	N/A
LSR	0.679269	-0.0976609	4.279e-10	0.178	2.2e-16
RIPK2	0.679242	-0.132427	2.2e-16	2.343e-05	8.083e-05
MPG	0.679091	0.0739093	5.473e-09	2.028e-11	N/A
DAD1	0.679035	0.118758	2.2e-16	2.2e-16	1.133e-10
MTMR4	0.678768	-0.124228	0.2717	0.6709	N/A
CCDC90A	0.678742	-0.024807	2.2e-16	8.519e-06	1.723e-06
ATG2B	0.678649	0.182566	0.1299	0.5914	N/A
YRDC	0.67849	N/A	N/A	N/A	N/A
ZNF573	0.678482	-0.121468	0.0003539	0.4436	2.2e-16
WAC	0.678457	N/A	N/A	N/A	N/A
PTEN	0.678394	-0.28548	4.939e-09	3.916e-10	N/A
WNK1	0.678389	N/A	N/A	N/A	N/A
SMC6	0.678387	0.0313958	2.2e-16	0.3636	N/A
PEX14	0.678369	-0.269002	0.01247	0.1239	N/A
NUCB1	0.678298	0.119877	0.0004564	1.032e-05	N/A
METAP2	0.678281	-0.204289	2.2e-16	2.2e-16	N/A
COMMD4	0.678254	-0.0124083	1.085e-06	5.941e-09	N/A
ANKRD12	0.678201	0.194195	1.034e-07	1.948e-05	N/A
C19orf40	0.678172	-0.249302	2.2e-16	9.074e-13	2.2e-16
C18orf10	0.678154	-0.00381123	0.006502	0.0006371	1.225e-06
CSNK1D	0.678052	-0.0484708	1.227e-08	0.7991	1.925e-05
TMEM186	0.678031	-0.141639	2.2e-16	2.2e-16	N/A
DNASE2	0.677865	-0.0507263	2.2e-16	0.2516	2.2e-16
TRIM37	0.677798	N/A	N/A	N/A	N/A
CLK4	0.677774	-0.115959	0.4839	0.9692	N/A
TTC35	0.677752	-0.148683	3.11e-16	0.0127	2.2e-16
HEMK1	0.677741	0.108416	2.2e-16	2.2e-16	N/A
ENTPD6	0.677703	0.0282827	9.604e-05	6.671e-15	1.223e-06
PHF20L1	0.677626	-0.0350353	2.2e-16	0.3905	2.2e-16
MPHOSPH8	0.677611	-0.00645979	0.1039	4.482e-05	N/A
C14orf166	0.677608	0.0941039	2.2e-16	2.2e-16	N/A
THOC5	0.677585	-0.177509	2.2e-16	2.2e-16	7.52e-13
DDX19A	0.67744	-0.166028	7.465e-13	1.567e-09	N/A
CLUAP1	0.677416	N/A	N/A	N/A	N/A
DSP	0.677374	-0.084225	2.2e-16	0.0003554	1.872e-06
ZNF551	0.677371	-0.145034	2.2e-16	0.01408	N/A
WDR3	0.677364	-0.0577557	8.504e-16	0.2473	1.523e-08
HGS	0.677347	0.0882266	0.00799	0.4955	N/A
C14orf156	0.677285	0.200359	6.245e-07	7.605e-10	N/A
CAMSAP1	0.67718	0.184908	2.2e-16	2.2e-16	N/A
ENTPD4	0.677175	N/A	N/A	N/A	N/A
UBE3B	0.677108	-0.124737	1.946e-08	1.475e-05	N/A
COX7A2	0.67705	-0.0808263	8.305e-09	8.39e-05	4.202e-05
CAMKK2	0.676939	N/A	N/A	N/A	N/A
VDAC2	0.676902	0.0154121	2.2e-16	2.2e-16	N/A
RNF5	0.6769	N/A	N/A	N/A	N/A
LARS2	0.67682	-0.0506172	3.082e-07	0.0004416	N/A
DECR1	0.676685	-0.0898454	4.367e-07	2.2e-16	0.00118
CALM1	0.676666	0.0142122	2.2e-16	2.2e-16	N/A
NCKIPSD	0.676522	-0.0722925	0.00099	0.3119	N/A
COQ7	0.676519	-0.173077	2.2e-16	9.856e-06	N/A
DDX18	0.676432	0.00240896	2.895e-09	0.0003939	N/A
DDX23	0.676368	0.00680641	8.306e-09	0.2811	N/A
ZNF74	0.676201	N/A	N/A	N/A	N/A
PSMC6	0.676164	-0.0529793	4.935e-07	3.723e-12	N/A
POLG2	0.67615	0.0218001	3.489e-16	0.1147	N/A
C16orf35	0.67612	N/A	N/A	N/A	N/A
CD164	0.676081	0.0086248	9.47e-15	4.61e-11	N/A
CIAO1	0.676062	-0.02078	2.2e-16	0.5025	N/A
POLR2H	0.675874	0.0598711	2.2e-16	0.741	N/A
DVL2	0.675824	-0.0235674	2.346e-13	7.545e-07	3.191e-12
TMEM49	0.675532	N/A	N/A	N/A	N/A
ADAT1	0.675504	0.0242733	1.338e-06	2.342e-07	N/A
MGAT1	0.675224	-0.245919	0.03397	0.0001693	N/A
YWHAE	0.675181	-0.0174312	2.2e-16	2.2e-16	5.835e-05
UBE2W	0.675119	N/A	N/A	N/A	N/A
ZNF259	0.675059	-0.171104	2.2e-16	9.654e-12	N/A
WBSCR16	0.674914	0.0344672	1.226e-09	2.219e-11	0.002098
SOD1	0.674827	0.0360978	2.2e-16	2.2e-16	N/A
PEBP1	0.674713	-0.170319	2.2e-16	2.2e-16	N/A
ABCD4	0.674573	-0.317679	5.162e-08	1.568e-15	1.337e-07
SUPV3L1	0.674467	-0.36178	2.2e-16	2.542e-05	N/A
ZMAT5	0.67446	0.0830926	2.2e-16	2.2e-16	4.506e-07
FN3KRP	0.674418	-0.0523564	0.334	0.3119	N/A
ZNF672	0.674416	0.0555272	0.02193	0.8376	N/A
HYOU1	0.674347	-0.181517	0.9646	0.02216	0.02956
ARHGDIA	0.674101	-0.182004	2.238e-05	2.2e-16	0.001614
NANS	0.67406	N/A	N/A	N/A	N/A
STBD1	0.674044	-0.238438	9.443e-07	1.287e-09	5.03e-11
SMARCD2	0.674035	-0.17357	2.2e-16	3e-06	N/A
TAF4	0.673979	0.0673865	2.2e-16	1.595e-06	2.2e-16
C12orf10	0.673955	N/A	N/A	N/A	N/A
DNAJB1	0.673922	N/A	N/A	N/A	N/A
SLC35F2	0.673839	-0.0271771	0.0188	4.436e-08	N/A
VDAC3	0.673828	0.162721	2.2e-16	5.493e-14	8.461e-08
BTD	0.673794	0.0322056	2.2e-16	2.2e-16	N/A
GPBP1L1	0.673538	0.220637	0.04465	0.2878	N/A
SNAPC4	0.673474	-0.213387	0.0001222	4.49e-08	N/A
MINPP1	0.67347	-0.0860562	2.801e-09	2.2e-16	N/A
OTUD4	0.673441	0.0202592	0.1307	0.02506	N/A
SETX	0.673404	0.0774502	3.38e-07	1.803e-14	N/A
SKIV2L2	0.673388	-0.0518321	2.2e-16	2.2e-16	N/A
ATP2A2	0.67335	0.0259592	2.2e-16	2.2e-16	N/A
DGCR2	0.673348	-0.130067	0.01213	0.8703	N/A
YTHDF1	0.673252	-0.0299606	1.764e-10	2.2e-16	8.96e-08
RCOR1	0.6732	0.0264853	2.2e-16	0.000104	N/A
WDR46	0.673165	N/A	N/A	N/A	N/A
TASP1	0.673144	-0.225269	0.001518	1.48e-05	0.06172
TOB1	0.673073	-0.322314	2.2e-16	2.2e-16	N/A
NXT1	0.672966	0.195478	2.2e-16	2.2e-16	2.029e-09
WDR12	0.672919	-0.0407617	2.2e-16	3.603e-05	N/A
UROS	0.672825	N/A	N/A	N/A	N/A
GGA2	0.672759	-0.0916742	2.2e-16	0.001534	N/A
TUFM	0.672715	0.231593	2.2e-16	2.2e-16	N/A
PLEKHM2	0.672698	N/A	N/A	N/A	N/A
UBAP2	0.672648	-0.0231286	9.733e-05	0.163	N/A
STRN4	0.672621	-0.115817	3.848e-05	1.736e-06	1.737e-08
ITFG2	0.672577	-0.199746	2.2e-16	0.09832	6.277e-14
HMOX2	0.672553	0.0360949	5.161e-06	1.086e-13	N/A
RANBP10	0.672469	N/A	N/A	N/A	N/A
ANXA11	0.672467	-0.1144	3.2e-11	2.2e-16	0.003387
C6orf162	0.672373	N/A	N/A	N/A	N/A
RANBP1	0.672337	0.0446224	2.2e-16	2.2e-16	N/A
DHX29	0.672301	N/A	N/A	N/A	N/A
BTBD3	0.672251	-0.183992	0.6307	0.1674	0.01596
TTLL5	0.672094	N/A	N/A	N/A	N/A
BRD8	0.672092	-0.109118	4.153e-06	0.3886	N/A
HSP90AA1	0.67209	0.0491218	2.277e-06	1.392e-11	N/A
CSPP1	0.672082	N/A	N/A	N/A	N/A
CKAP5	0.672036	0.0357522	1.093e-10	0.6852	N/A
OSBPL8	0.671964	-0.0527895	2.2e-16	6.656e-10	N/A
ZNF783	0.671949	N/A	N/A	N/A	N/A
TMEM185B	0.671903	N/A	N/A	N/A	N/A
PPP1R7	0.671864	N/A	N/A	N/A	N/A
RAB3GAP2	0.671758	-0.00894702	2.573e-05	7.101e-05	N/A
SGPL1	0.671666	N/A	N/A	N/A	N/A
ASXL2	0.671563	N/A	N/A	N/A	N/A
TPD52L2	0.671489	-0.0314186	2.2e-16	0.263	1.67e-15
PAFAH1B1	0.671473	-0.0178165	2.2e-16	2.2e-16	N/A
HADHA	0.671432	0.0680345	3.046e-10	2.2e-16	N/A
POP5	0.671271	0.0516832	4.12e-10	1.509e-09	N/A
TSNAX	0.671244	-0.122368	2.2e-16	1.64e-06	N/A
MAP2K1	0.671198	-0.153272	2.2e-16	1.106e-09	N/A
AGPAT1	0.670974	0.0657406	0.005975	0.0001623	1.211e-08
PLEKHA1	0.670969	-0.192486	5.019e-08	0.003597	N/A
ISOC2	0.670905	-0.019305	0.08258	0.7757	N/A
YIPF3	0.67067	-0.113653	0.0002608	0.007662	9.339e-11
FBXW11	0.67062	N/A	N/A	N/A	N/A
TMEM115	0.670607	-0.0163858	0.0007463	1.817e-11	N/A
MORC3	0.670594	-0.287033	2.2e-16	1.977e-06	N/A
ATP5G1	0.670555	-0.133089	5.874e-10	0.02187	2.2e-16
SMC3	0.670515	-0.276877	1.026e-08	0.4811	N/A
DYRK4	0.670428	0.390161	2.2e-16	2.2e-16	2.773e-12
RUVBL2	0.670419	N/A	N/A	N/A	N/A
PIK3C3	0.670367	-0.119245	1.639e-09	2.2e-16	0.0006955
HMGN3	0.670284	-0.132261	2.2e-16	2.2e-16	N/A
RWDD2A	0.670242	-0.0473989	3.852e-06	4.458e-11	N/A
OSGEP	0.670084	-0.15905	2.2e-16	1.728e-10	2.2e-16
C12orf29	0.670064	N/A	N/A	N/A	N/A
PSMD5	0.670061	-0.213177	3.829e-05	1.057e-08	N/A
VTI1B	0.669926	0.00447695	4.496e-16	2.2e-16	N/A
TARS	0.669813	0.11721	3.959e-05	0.02649	2.691e-05
TSC2	0.669758	0.224434	8.307e-07	1.603e-12	N/A
TOP1	0.66975	0.0684763	2.2e-16	0.8064	2.361e-05
RPA3	0.669741	0.102017	2.2e-16	2.2e-16	N/A
EIF2B4	0.669731	N/A	N/A	N/A	N/A
RXRB	0.669714	-0.177432	2.2e-16	1.184e-06	3.14e-09
MED27	0.669629	-0.0849505	8.698e-08	1.567e-11	N/A
PFDN6	0.669569	0.276684	2.2e-16	1.552e-05	1.633e-09
RNF123	0.669404	N/A	N/A	N/A	N/A
NUDT15	0.669356	-0.216145	8.878e-13	5.597e-07	N/A
PSME3	0.669142	0.00339281	2.887e-05	2.465e-12	N/A
KIAA0831	0.669119	N/A	N/A	N/A	N/A
SEL1L	0.669096	-0.0261636	0.5678	0.07207	N/A
DOLK	0.668937	-0.119551	0.0531	6.495e-07	0.0007496
COX8A	0.668907	0.0690382	2.2e-16	1.702e-15	5.982e-06
C20orf12	0.668766	N/A	N/A	N/A	N/A
EPS15	0.668693	0.00968346	0.2705	2.964e-07	N/A
ZNF131	0.668676	N/A	N/A	N/A	N/A
TTC31	0.668577	N/A	N/A	N/A	N/A
SNN	0.668499	-0.335138	2.027e-12	0.04034	2.137e-12
MORF4L1	0.668415	-0.00196215	2.2e-16	2.2e-16	N/A
NUP62	0.668386	N/A	N/A	N/A	N/A
UTP14C	0.668241	0.112705	5.776e-09	2.2e-16	N/A
NPM1	0.668224	-0.110168	9.693e-10	2.2e-16	N/A
RPN2	0.668159	0.0130581	1.635e-07	4.379e-11	1.372e-05
CLTA	0.668125	0.185366	2.2e-16	2.2e-16	N/A
GTF3A	0.668045	0.130216	2.371e-09	1.158e-13	N/A
KIAA0415	0.667992	N/A	N/A	N/A	N/A
ATP6V0B	0.66796	0.0869948	6.921e-10	0.1815	N/A
BAZ1B	0.667874	-0.122704	1.427e-13	0.02651	N/A
KIAA0495	0.667813	N/A	N/A	N/A	N/A
FEM1C	0.667773	0.0198521	5.792e-06	4.858e-05	N/A
ACTR5	0.667694	0.0268513	2.2e-16	0.0001017	5.503e-10
VEZF1	0.667671	-0.2754	0.3049	0.04097	N/A
RARS	0.667663	-0.0989933	2.2e-16	2.2e-16	N/A
C21orf66	0.66766	-0.0879711	4.022e-07	0.07797	N/A
DVL1	0.667561	-0.24814	2.2e-16	3.607e-10	N/A
YME1L1	0.667441	-0.260254	2.483e-13	9.47e-07	N/A
NUDC	0.667346	-0.121068	3.92e-12	2.2e-16	N/A
MOAP1	0.667197	-0.1014	7.545e-09	2.2e-16	N/A
SF3B2	0.667153	0.209746	3.156e-11	2.2e-16	N/A
CLK3	0.667134	-0.0710793	0.7073	0.4878	N/A
SNRPD2	0.667086	2.49232e-05	2.2e-16	2.2e-16	0.001409
ACTR6	0.66708	-0.279905	5.351e-06	1.175e-06	N/A
EIF5	0.667076	-0.00371493	1.423e-07	3.366e-14	N/A
KLHL26	0.667026	-0.0109141	2.2e-16	2.2e-16	0.971
ARMC6	0.66697	N/A	N/A	N/A	N/A
C14orf118	0.666931	-0.0385609	0.005825	1.669e-07	1.168e-06
EIF3H	0.666908	-0.043473	1.539e-06	1.289e-05	2.403e-09
KCTD2	0.666877	N/A	N/A	N/A	N/A
FGFR1	0.666818	N/A	N/A	N/A	N/A
MKRN1	0.666813	N/A	N/A	N/A	N/A
TM7SF3	0.666802	-0.224439	2.2e-16	0.002689	2.2e-16
DET1	0.666735	N/A	N/A	N/A	N/A
CEP135	0.666714	N/A	N/A	N/A	N/A
AAMP	0.666651	0.01016	7.248e-08	0.04334	N/A
PPT1	0.66665	-0.134436	9.28e-13	0.8916	2.2e-16
UBR4	0.666556	-0.0680516	3.469e-08	2.2e-16	N/A
APBA3	0.666481	N/A	N/A	N/A	N/A
SHOC2	0.666341	0.0929231	2.2e-16	2.2e-16	N/A
ZMIZ2	0.666283	N/A	N/A	N/A	N/A
DCLRE1A	0.666241	0.11457	2.2e-16	7.315e-11	1.772e-10
RRN3	0.666226	-0.10127	0.02479	0.1858	3.786e-08
PRR14	0.6662	-0.165086	4.412e-05	0.002954	N/A
CHCHD7	0.666104	N/A	N/A	N/A	N/A
PUM1	0.666085	-0.149678	0.8771	0.0008945	N/A
ZMYM1	0.665767	N/A	N/A	N/A	N/A
GIT2	0.665661	0.0626214	4.029e-08	5.5e-11	N/A
ZNF236	0.665658	0.0459975	0.0002045	0.0001006	2.078e-09
TBC1D15	0.665636	N/A	N/A	N/A	N/A
PLCG1	0.665474	-0.210841	2.2e-16	0.9635	1.668e-06
FANCG	0.665467	0.0764018	2.2e-16	4.054e-05	N/A
MAP4	0.665434	0.0138447	0.002144	2.2e-16	N/A
NSF	0.665403	0.0290547	2.107e-14	2.2e-16	N/A
GNB2L1	0.665238	0.0767616	2.2e-16	2.2e-16	N/A
ZMYM2	0.665218	-0.0272601	7.676e-16	0.05327	N/A
TRAFD1	0.665041	-0.0402132	1.34e-13	0.609	N/A
SLC25A15	0.664994	-0.150754	0.8877	0.04888	N/A
LAPTM4B	0.664983	0.0520816	2.2e-16	0.0005494	2.2e-16
RSBN1	0.664933	-0.139438	0.02057	7.477e-12	N/A
FASTKD2	0.664919	N/A	N/A	N/A	N/A
ASF1B	0.664911	-0.0780508	2.2e-16	3.735e-08	2.2e-16
C12orf52	0.664668	-0.12401	0.01269	3.622e-05	N/A
PHF2	0.664663	0.012465	2.2e-16	2.2e-16	N/A
G3BP1	0.664517	-0.261323	2.2e-16	2.699e-06	N/A
PHKB	0.664496	-0.113363	3.801e-15	2.2e-16	N/A
H3F3B	0.664353	0.113295	2.2e-16	2.2e-16	N/A
HN1L	0.664341	-0.149252	4.331e-08	1.172e-14	N/A
PTDSS1	0.664339	N/A	N/A	N/A	N/A
ATPIF1	0.664263	-0.0624004	0.000384	4.599e-08	N/A
UBAC1	0.664114	N/A	N/A	N/A	N/A
BMPR1A	0.66407	-0.205961	1.407e-13	0.0001531	N/A
PRRC1	0.663988	0.0176784	0.905	0.5132	N/A
SNRPB	0.663967	-0.0130171	2.2e-16	0.02898	2.2e-16
TMEM43	0.663735	N/A	N/A	N/A	N/A
DNAJC13	0.663637	N/A	N/A	N/A	N/A
EXOSC2	0.663596	0.114403	5.303e-10	0.09918	N/A
GOLGA5	0.663584	-0.0864511	0.01946	0.6889	N/A
ATP5O	0.663488	-0.0562778	2.2e-16	2.2e-16	N/A
ETFA	0.663399	-0.189186	3.79e-10	2.085e-05	N/A
NCOA6	0.663388	0.027005	0.05063	0.001553	1.133e-05
ARMC1	0.663357	-0.10108	2.2e-16	0.001206	2.399e-10
C15orf44	0.663347	0.0280766	8.292e-07	1.57e-07	N/A
CTNS	0.663279	-0.0773643	4.869e-11	2.2e-16	N/A
C11orf48	0.663276	0.069009	8.13e-13	0.0001569	N/A
CALCOCO2	0.66326	0.120801	2.2e-16	2.2e-16	1.401e-05
SQSTM1	0.662999	-0.0316599	2.2e-16	2.266e-16	N/A
RAE1	0.662896	-0.0933892	2.2e-16	0.1995	3.755e-15
RPS27L	0.662891	N/A	N/A	N/A	N/A
ZNF224	0.66283	-0.105596	2.2e-16	2.2e-16	3.756e-08
BRD3	0.662756	-0.0279587	4.38e-13	2.2e-16	N/A
GOLGA1	0.662646	0.100016	5.535e-09	1.487e-15	N/A
KPNA3	0.662636	-0.013222	9.11e-10	2.2e-16	N/A
MTCH2	0.662586	0.0516863	9.75e-12	0.1283	N/A
ERH	0.662574	-0.0335754	6.541e-07	3.191e-12	N/A
FLJ10404	0.662565	N/A	N/A	N/A	N/A
TRAPPC4	0.662537	0.183317	4.796e-08	2.2e-16	0.5639
PAK2	0.662497	0.0697164	2.2e-16	1.064e-11	N/A
PKN1	0.662494	0.0884529	2.2e-16	6.745e-09	2.2e-16
ATG7	0.662424	0.141308	3.476e-06	4.505e-13	N/A
ELP4	0.662364	N/A	N/A	N/A	N/A
AKT2	0.662338	-0.0808758	1.001e-07	1.529e-07	1.173e-09
SRRM2	0.662305	0.0143855	4.931e-16	2.2e-16	N/A
ZNF302	0.662254	N/A	N/A	N/A	N/A
KIAA0196	0.662248	0.115431	2.2e-16	0.02096	2.2e-16
APH1A	0.662172	N/A	N/A	N/A	N/A
GANAB	0.66213	-0.0774697	2.2e-16	0.4468	N/A
STRN3	0.662079	-0.24377	2.2e-16	0.0005168	2.24e-10
THG1L	0.66199	-0.028577	4.984e-08	2.2e-16	N/A
ZNF137	0.661917	0.276648	0.01401	0.2242	9.139e-07
NVL	0.661869	0.0218872	6.534e-11	0.03154	N/A
BNIP3L	0.661847	-0.204515	2.2e-16	2.2e-16	N/A
PUS7	0.661807	N/A	N/A	N/A	N/A
CLOCK	0.661765	0.292421	0.2822	0.01954	7.344e-05
NIPSNAP1	0.661733	N/A	N/A	N/A	N/A
SNX1	0.661671	-0.0781441	0.0005135	9.076e-08	N/A
ZNF419	0.661618	N/A	N/A	N/A	N/A
ENOSF1	0.661543	-0.168917	1.869e-13	2.2e-16	1.509e-15
CDK4	0.661396	-0.188231	2.2e-16	3.348e-15	N/A
ZNF609	0.661333	N/A	N/A	N/A	N/A
WDR74	0.661322	N/A	N/A	N/A	N/A
FBXO17	0.661322	-0.475735	5.418e-14	0.5176	2.2e-16
MED6	0.661266	-0.0792594	0.004593	0.02562	N/A
AP1B1	0.66125	-0.0292716	0.4613	0.7694	2.765e-05
PHTF2	0.661212	N/A	N/A	N/A	N/A
INTS1	0.661195	-0.162615	0.0002312	0.0003494	N/A
KCTD5	0.661113	-0.096577	1.102e-12	0.4925	N/A
SMEK1	0.661092	-0.109147	0.2554	0.0954	N/A
ZNF177	0.660968	0.153678	8.827e-06	7.639e-06	5.464e-09
KIAA0652	0.660932	-0.106211	0.5239	0.1698	N/A
LDLRAP1	0.660831	N/A	N/A	N/A	N/A
HMG20A	0.660713	-0.0304416	2.2e-16	0.003546	N/A
POLR3F	0.660654	0.0119439	2.2e-16	0.0002591	1.409e-06
ZNF337	0.660631	-0.114332	1.604e-05	7.263e-12	6.982e-08
RPS6KC1	0.660587	-0.243545	2.948e-14	7.782e-14	N/A
CDC123	0.660167	-0.0989503	2.2e-16	0.000217	6.289e-08
ERBB2	0.660067	0.0934626	2.2e-16	2.2e-16	1.753e-07
SOX12	0.660008	-0.275144	2.2e-16	5.241e-05	2.2e-16
ZNF134	0.659974	-0.121498	4.427e-16	2.56e-13	N/A
CYCS	0.659918	-0.0115198	2.2e-16	0.003078	2.204e-14
POMT1	0.65981	0.0575534	2.2e-16	2.2e-16	N/A
EXOSC7	0.659726	0.173427	2.2e-16	5.704e-12	N/A
NARG2	0.659694	-0.172127	5.668e-05	4.667e-07	N/A
SS18L1	0.659689	-0.121992	2.2e-16	0.3048	2.2e-16
SNRPC	0.659642	-0.104615	2.2e-16	0.2775	N/A
ARF3	0.659573	0.0375551	2.89e-05	3.731e-06	N/A
CDK2AP1	0.659557	-0.0798255	2.2e-16	4.749e-07	N/A
ASB7	0.659553	N/A	N/A	N/A	N/A
KDELR1	0.659521	-0.189665	1.366e-07	2.997e-14	N/A
SERBP1	0.659507	-0.211181	2.2e-16	0.4723	N/A
CLTB	0.659262	0.285663	2.2e-16	2.2e-16	N/A
P4HB	0.659158	0.254103	1.306e-10	4.677e-07	N/A
WDR25	0.659073	N/A	N/A	N/A	N/A
CDK5RAP1	0.659068	-0.239488	2.2e-16	N/A	1.102e-10
GRLF1	0.659032	0.194333	2.488e-05	0.02718	N/A
TMED7	0.658969	-0.230708	0.0005639	6.26e-07	N/A
DYNC1LI2	0.658966	-0.0717601	4.896e-08	1.312e-13	N/A
RFXANK	0.658964	N/A	N/A	N/A	N/A
PRKAB1	0.658914	-0.232561	2.185e-09	2.2e-16	N/A
ANKMY2	0.658786	0.0463702	2.2e-16	2.2e-16	0.2008
NPTN	0.658766	-0.117994	2.2e-16	2.2e-16	N/A
FBXL15	0.658671	N/A	N/A	N/A	N/A
ANAPC2	0.658666	0.0808851	0.0002276	0.002184	N/A
DIS3	0.658623	-0.204405	9.848e-05	0.002292	N/A
GRK6	0.658622	0.0817117	2.2e-16	0.01075	N/A
IFT52	0.658611	N/A	N/A	N/A	N/A
NFX1	0.658584	0.0976059	6.423e-13	2.2e-16	N/A
DHX32	0.658564	0.157803	1.482e-11	2.2e-16	N/A
DICER1	0.658291	-0.133334	0.006941	8.427e-07	N/A
PIP4K2B	0.658243	-0.144391	0.6434	0.5071	1.822e-09
TUBB2C	0.658212	0.119274	0.04692	3.121e-07	N/A
CRK	0.658144	0.0360665	0.0003579	0.02634	4.5e-06
LIMK2	0.658027	-0.0492209	0.005774	0.02019	5.156e-05
NFS1	0.658022	-0.0847587	2.243e-14	1.161e-05	0.0006072
TBCA	0.658007	-0.030576	2.2e-16	2.2e-16	N/A
WASL	0.657989	N/A	N/A	N/A	N/A
TMCO3	0.657976	0.0436142	1.262e-11	1.073e-07	8.1e-12
WWP2	0.657971	-0.112651	2.2e-16	2.2e-16	N/A
CDS2	0.657922	0.0881525	2.2e-16	4.333e-12	3.63e-09
GOLGA3	0.657901	0.0610112	0.04225	0.0002861	N/A
TADA3L	0.657883	-0.102716	0.0002635	6.608e-09	N/A
FASTKD3	0.657803	N/A	N/A	N/A	N/A
COPE	0.657798	-0.0421771	0.001051	0.6147	0.0009786
TIMM9	0.657736	-0.0844036	5.367e-13	2.2e-16	N/A
RAD1	0.65771	0.0236907	2.2e-16	0.005897	5.66e-05
NOLC1	0.657531	-0.115375	2.2e-16	0.001891	N/A
UBOX5	0.657517	N/A	N/A	N/A	N/A
CNOT4	0.65751	-0.118148	0.0006536	5.604e-07	N/A
PPFIBP1	0.657367	-0.0193718	2.2e-16	0.5415	2.2e-16
SUMO3	0.657343	-0.191941	2.2e-16	2.2e-16	N/A
C17orf71	0.657274	-0.0637122	6.64e-09	3.778e-09	N/A
ABT1	0.657108	0.128788	2.2e-16	0.003646	1.354e-08
RAB28	0.657069	-0.177045	2.2e-16	2.2e-16	N/A
PRMT3	0.656914	N/A	N/A	N/A	N/A
C1QBP	0.656897	-0.004646	2.2e-16	2.675e-12	N/A
POMP	0.656852	0.0656498	1.664e-10	2.2e-16	N/A
MRPL52	0.656776	-0.178519	2.181e-12	0.09717	1.919e-13
GPS2	0.656749	0.026115	0.2684	0.001625	1.761e-05
PTP4A1	0.656633	-0.186209	2.26e-05	2.2e-16	N/A
ABCD3	0.65652	-0.235287	6.737e-06	7.489e-09	N/A
RING1	0.656448	0.00442032	2.2e-16	2.2e-16	3.466e-09
CYB561	0.656437	-0.119785	2.766e-05	2.2e-16	N/A
CNOT6	0.656352	-0.236544	2.2e-16	3.347e-05	N/A
MIA3	0.65635	N/A	N/A	N/A	N/A
MARK4	0.65629	-0.0425683	2.086e-12	6.257e-14	4.036e-08
BMS1	0.65622	-0.0735518	4.714e-10	0.006059	N/A
SPG11	0.656196	-0.135255	2.2e-16	2.2e-16	N/A
SLC39A6	0.656188	-0.132867	2.2e-16	2.2e-16	6.16e-05
AUP1	0.656184	-0.079619	2.2e-16	0.09541	N/A
CCDC47	0.656148	-0.000885382	4.925e-08	2.2e-16	N/A
CHORDC1	0.65593	-0.13705	2.2e-16	0.0166	1.591e-07
MXD4	0.655897	-0.0477076	2.429e-09	9.078e-08	8.288e-12
PNPO	0.655882	-0.284846	1.64e-08	1.226e-10	7.208e-07
IGF2R	0.655862	-0.12531	8.531e-11	0.003392	N/A
THAP4	0.655798	N/A	N/A	N/A	N/A
PPP2R4	0.655719	-0.12048	0.005714	2.048e-06	0.0005066
VPS37C	0.655704	N/A	N/A	N/A	N/A
AP2S1	0.655664	-0.157059	2.2e-16	2.2e-16	3.863e-06
SEC23B	0.65559	-0.112413	0.247	1.299e-07	0.03337
CREB3	0.655573	0.102508	2.117e-06	5.311e-08	N/A
MRPL18	0.655549	0.152813	2.2e-16	2.2e-16	N/A
WDR45L	0.6555	-0.000399362	2.2e-16	6.07e-06	1.419e-07
RAB5B	0.655433	-0.287342	1.216e-06	0.4086	1.548e-05
TJP2	0.65539	-0.143055	7.074e-09	2.2e-16	N/A
ICA1	0.655238	-0.0745555	3.622e-06	3.876e-16	N/A
RABAC1	0.655215	N/A	N/A	N/A	N/A
CENPQ	0.655159	-0.207581	2.2e-16	3.546e-07	3.413e-11
RPS25	0.655104	N/A	N/A	N/A	N/A
GTF2F2	0.655099	-0.135789	0.009888	0.812	N/A
DDX5	0.655032	0.06769	0.0006347	0.3338	N/A
RAB11FIP3	0.654998	N/A	N/A	N/A	N/A
XYLT2	0.654992	0.181245	6.524e-12	2.2e-16	N/A
CHIC2	0.654885	-0.203505	0.292	6.248e-05	0.001342
GNB2	0.654792	0.155088	0.5073	4.319e-06	N/A
GTF3C1	0.654585	-0.0796112	0.003182	2.014e-12	N/A
C14orf169	0.654567	N/A	N/A	N/A	N/A
ATP5G2	0.654524	0.15682	2.2e-16	2.2e-16	N/A
ITM2B	0.654372	-0.200205	2.2e-16	2.2e-16	N/A
VPS4B	0.654326	-0.249972	0.03559	0.2832	N/A
CENPB	0.654324	-0.0368829	2.2e-16	5.143e-09	2.2e-16
HIPK1	0.65428	-0.228867	1.246e-15	2.2e-16	0.0001434
SEC31A	0.654235	0.0858117	6.278e-10	2.2e-16	N/A
ATN1	0.654185	-0.0335007	2.2e-16	0.0003009	2.2e-16
PEPD	0.654128	-0.0220887	5.608e-12	0.0001427	2.2e-16
THOC7	0.654112	-0.121167	7.64e-09	0.01299	N/A
TMEM11	0.654095	0.0162537	5.664e-05	1.005e-05	N/A
DIMT1L	0.654073	-0.00171668	3.655e-14	2.2e-16	N/A
SS18L2	0.654023	0.16743	4.856e-13	4.018e-06	N/A
C11orf60	0.653916	-0.229224	2.048e-10	2.2e-16	0.9403
ATP13A1	0.653841	N/A	N/A	N/A	N/A
MRP63	0.653797	0.0237186	2.2e-16	2.2e-16	N/A
TMUB2	0.65369	-0.058341	6.519e-14	2.663e-10	N/A
NPLOC4	0.653658	N/A	N/A	N/A	N/A
C20orf11	0.653496	N/A	N/A	N/A	N/A
SMNDC1	0.653384	-0.263027	2.2e-16	2.229e-06	N/A
GNA12	0.653258	-0.0941588	0.096	5.248e-08	N/A
TUBGCP2	0.653077	-0.194075	3.003e-05	1.303e-12	N/A
RFC5	0.652922	-0.132876	2.2e-16	2.331e-11	N/A
SET	0.652774	-0.0103937	3.759e-10	2.714e-13	1.762e-05
HPS6	0.652744	-0.158123	3.267e-11	2.2e-16	N/A
TIA1	0.652732	-0.234313	2.2e-16	0.2744	N/A
LYPLA2	0.652594	0.00579235	0.06063	0.506	5.07e-06
CSNK1G3	0.652577	-0.076595	9.334e-06	0.00037	N/A
LCMT2	0.652495	-0.181419	0.04501	0.0001143	N/A
MPPE1	0.652474	-0.0987486	0.0495	0.003657	N/A
EPS8L2	0.652406	N/A	N/A	N/A	N/A
SERF2	0.6524	0.0763432	6.237e-16	2.2e-16	N/A
RAB11FIP1	0.652142	N/A	N/A	N/A	N/A
COX6A1	0.652097	-0.116442	2.2e-16	2.2e-16	N/A
CUL1	0.652052	-0.108056	5.15e-09	5.409e-07	1.943e-07
TCEA1	0.651939	-0.0948623	2.2e-16	2.2e-16	1.442e-14
C13orf27	0.651886	-0.113459	1.357e-14	0.05113	N/A
GLO1	0.65185	0.00248025	1.069e-13	3.448e-11	1.742e-09
UTP18	0.651818	0.0683382	4.753e-10	2.2e-16	N/A
PMPCB	0.651806	-0.071699	2.2e-16	2.2e-16	N/A
WFS1	0.651793	-0.0179678	2.2e-16	2.2e-16	N/A
DONSON	0.651791	-0.139754	2.2e-16	2.2e-16	N/A
ACOX3	0.651678	0.121087	4.06e-09	1.921e-09	N/A
SIL1	0.651667	0.0371325	0.009179	2.431e-08	N/A
SSSCA1	0.651534	0.143895	1.775e-07	2.2e-16	N/A
PALB2	0.651462	N/A	N/A	N/A	N/A
DYNC1H1	0.651411	0.0815602	0.0005375	1.095e-07	N/A
SLC25A3	0.651314	0.0949949	2.2e-16	2.2e-16	N/A
GOT2	0.651099	-0.0213687	2.2e-16	2.2e-16	N/A
PMM2	0.651047	0.259155	2.038e-13	0.0207	N/A
ZBTB48	0.651021	-0.0139448	5.659e-06	0.01476	7.556e-08
C11orf2	0.650966	-0.00444969	3.167e-07	2.2e-16	N/A
POLR3C	0.650912	0.0193667	5.175e-07	N/A	2.2e-16
RNF6	0.650898	-0.130488	0.03599	0.002693	N/A
HMBOX1	0.65065	-0.0211916	0.1595	0.002626	N/A
SRPK2	0.650506	-0.115435	2.2e-16	1.857e-05	N/A
GDAP2	0.650496	N/A	N/A	N/A	N/A
NDST2	0.650401	-0.0784276	0.1552	0.3442	N/A
ZCCHC2	0.650231	N/A	N/A	N/A	N/A
RPL8	0.650209	0.143162	2.2e-16	2.451e-09	2.2e-16
OAZ2	0.650208	0.0994469	4.346e-13	2.2e-16	N/A
CLASP2	0.650181	0.027148	0.002628	1.976e-11	N/A
YEATS2	0.650103	N/A	N/A	N/A	N/A
ING4	0.650102	-0.121593	2.2e-16	0.6308	2.2e-16
TMEM50A	0.650056	-5.93862e-05	3.679e-05	8.54e-14	N/A
LMAN2	0.649951	0.0721766	0.0005591	0.8408	N/A
DERA	0.64981	N/A	N/A	N/A	N/A
CSDA	0.649802	-0.0043248	9.714e-10	2.2e-16	2.129e-05
ATP9B	0.649792	-0.129861	3.144e-11	2.2e-16	N/A
SNX13	0.649694	N/A	N/A	N/A	N/A
SFRS4	0.649689	0.135332	6.447e-13	2.2e-16	N/A
C21orf45	0.649516	-0.0897217	2.2e-16	4.825e-15	N/A
HISPPD1	0.649483	N/A	N/A	N/A	N/A
INPP5A	0.64945	0.0043311	2.864e-09	2.2e-16	N/A
TMEM135	0.649411	0.0138594	3.515e-13	1.848e-06	8.911e-14
SH3GLB1	0.649305	-0.0674926	0.03023	6.763e-10	N/A
KIAA0368	0.64918	N/A	N/A	N/A	N/A
KIAA0284	0.649145	N/A	N/A	N/A	N/A
RPL15	0.649137	0.17312	2.2e-16	2.2e-16	N/A
MRPL16	0.649027	0.0882585	0.000265	2.2e-16	N/A
FASTK	0.648975	0.0604856	2.2e-16	1.23e-08	1.153e-07
ALDH6A1	0.648857	-0.156145	0.012	3.7e-06	0.1671
SH3BP4	0.648854	-0.0860297	2.2e-16	2.2e-16	N/A
MAN2C1	0.648794	-0.0787608	1.185e-08	2.674e-14	N/A
WSB2	0.648688	-0.0155789	1.157e-08	0.586	N/A
FNDC3A	0.648645	-0.225896	9.069e-12	2.2e-16	N/A
USP24	0.648624	N/A	N/A	N/A	N/A
VPS72	0.648618	0.0577732	2.2e-16	N/A	2.2e-16
CREBL2	0.648615	-0.122009	2.2e-16	2.2e-16	6.298e-09
PI4KB	0.648592	-0.00553145	1.234e-05	N/A	2.336e-12
PUS7L	0.648552	0.00360094	1.712e-15	3.458e-06	4.973e-09
PATZ1	0.648483	-0.0143877	0.000117	0.4352	6.947e-09
AKR1A1	0.648448	0.0775582	2.2e-16	2.2e-16	N/A
BBS4	0.648425	-0.183246	1.827e-13	2.2e-16	N/A
MRPS17	0.648386	0.162012	1.476e-06	0.04433	N/A
USPL1	0.64817	-0.0605833	0.0001831	1.776e-07	N/A
PRMT5	0.648166	-0.281649	8.04e-16	2.2e-16	3.045e-09
TEX2	0.648069	-0.0475651	0.05118	0.0006278	N/A
LSM5	0.647888	0.0017524	2.2e-16	0.0002684	N/A
FKBP2	0.647867	-0.13921	0.4411	8.521e-11	N/A
NANOS1	0.647836	0.0656664	0.09684	9.463e-07	0.2909
DDX21	0.647834	-0.00624368	2.173e-11	0.8041	N/A
SUMO1	0.647819	-0.272862	2.2e-16	1.074e-05	N/A
WARS2	0.647806	0.045033	0.0001146	2.2e-16	2.577e-05
ZMYM5	0.647778	-0.0177714	0.3863	0.2082	N/A
ZNF446	0.647768	-0.173588	0.5675	0.2351	1.457e-05
TIAL1	0.647744	0.085706	1.089e-09	0.3224	N/A
ERCC3	0.647738	0.116831	0.2041	1.626e-06	N/A
FXR2	0.647584	-0.130606	1.994e-14	0.001364	N/A
VPS41	0.647582	-0.0752952	4.666e-06	0.0006048	N/A
C15orf24	0.647552	-0.0140302	7.454e-16	2.2e-16	N/A
ENY2	0.647522	-0.0677183	2.2e-16	8.01e-14	2.155e-11
GBF1	0.647464	-0.223018	0.1685	0.09484	N/A
MAP4K5	0.64743	-0.0508407	1.159e-07	0.0001667	N/A
MZF1	0.647355	0.124716	2.476e-10	1.201e-15	2.393e-06
SNX5	0.647352	-0.119001	0.005077	1.82e-09	0.02635
NOC4L	0.647297	-0.29755	3.187e-11	0.4114	N/A
CTDSP2	0.647243	-0.0282165	0.00223	2.459e-09	N/A
KIAA0430	0.647196	-0.228407	0.002274	8.245e-07	0.0001355
CFDP1	0.64717	-0.11915	0.04363	0.001565	N/A
C6orf108	0.647165	-0.0186782	6.427e-11	2.2e-16	0.01326
HECA	0.647163	-0.0252767	0.05985	0.000785	N/A
AVEN	0.647087	-0.0365712	0.004828	0.002005	N/A
FECH	0.646949	-0.0788449	0.05384	0.0006176	N/A
NCK2	0.646873	N/A	N/A	N/A	N/A
CEBPZ	0.646857	-0.0412089	6.347e-06	0.3115	N/A
MDM1	0.646843	-0.137985	0.0002862	4.309e-10	1.834e-10
SNW1	0.646815	-0.00947107	4.159e-08	9.054e-13	N/A
CCNG1	0.646717	-0.18619	2.2e-16	2.2e-16	N/A
IARS2	0.64669	0.0810615	2.209e-08	2.2e-16	N/A
RFK	0.64668	-0.0632963	3.282e-10	2.906e-16	N/A
C1orf109	0.646624	-0.224227	2.2e-16	0.004406	2.2e-16
ANKRD28	0.646547	N/A	N/A	N/A	N/A
ASB8	0.64654	-0.202965	7.485e-13	7.518e-06	N/A
CCDC76	0.646529	0.0177684	2.2e-16	0.004071	N/A
RNMTL1	0.646502	0.00394373	2.518e-15	2.2e-16	2.04e-06
ECD	0.646454	0.0100482	0.00349	0.08488	N/A
APLP2	0.646383	-0.11793	2.2e-16	2.2e-16	6.885e-08
PPP5C	0.646382	-0.099152	8.822e-13	0.0488	2.2e-16
TNRC6B	0.646381	N/A	N/A	N/A	N/A
THAP3	0.646304	N/A	N/A	N/A	N/A
FARS2	0.646246	-0.0787131	0.01502	6.587e-05	4.475e-05
ARL1	0.646167	-0.261746	0.0155	5.083e-07	N/A
PARP8	0.646134	0.00110945	5.646e-12	2.2e-16	N/A
KIAA0226	0.646059	N/A	N/A	N/A	N/A
NLE1	0.646037	-0.011377	0.001137	0.0005922	1.165e-10
EIF2B5	0.645915	-0.157539	2.2e-16	0.8616	N/A
POLR3D	0.645855	-0.243154	2.2e-16	2.2e-16	N/A
MAP7D1	0.645696	N/A	N/A	N/A	N/A
UQCC	0.645663	-0.263124	2.2e-16	3.081e-05	1.784e-07
LSM12	0.645658	0.0246473	0.05231	0.05533	N/A
PPP2R5E	0.645647	-0.237786	0.04857	0.8395	N/A
PARG	0.645641	N/A	N/A	N/A	N/A
PPIH	0.645606	0.135977	2.2e-16	0.2922	9.578e-16
ZC3H7A	0.645473	-0.0665937	6.535e-08	0.006128	2.2e-16
TEAD4	0.64539	0.0834606	1.655e-10	0.02312	4.121e-12
PEX11A	0.645345	-0.0528919	3.796e-14	2.2e-16	N/A
TMEM70	0.645285	-0.130682	0.52	1.335e-10	0.603
PPM1B	0.645284	-0.119878	1.855e-06	0.1578	5.377e-07
ZNF10	0.645276	-0.144312	5.431e-07	0.0003157	N/A
UROD	0.645255	-0.134985	2.2e-16	0.0002432	N/A
DCTN1	0.64524	-0.0887602	3.439e-13	2.864e-05	N/A
MEN1	0.645205	-0.180488	7.372e-12	0.01881	N/A
BRAP	0.645107	0.0335039	2.2e-16	1.039e-05	N/A
PRR13	0.645014	N/A	N/A	N/A	N/A
PLEC1	0.645003	-0.0566362	9.984e-13	5.85e-07	2.2e-16
UQCRFS1	0.644994	0.0162998	2.2e-16	3.684e-13	2.2e-16
SSR1	0.644935	-0.0533541	1.258e-13	0.8498	1.57e-06
LTA4H	0.644859	0.060778	2.2e-16	2.2e-16	N/A
MRTO4	0.644761	0.0352534	9.905e-08	0.3884	N/A
KLHL21	0.644705	-0.584464	1.159e-06	7.603e-10	0.0003039
NAPA	0.64464	-0.120926	0.03221	9.873e-06	N/A
TEX264	0.644549	0.0354537	1.206e-11	0.001191	N/A
SPAST	0.644538	0.153914	2.2e-16	0.6849	N/A
SDCCAG1	0.644518	-0.288797	9.065e-09	0.6232	N/A
GNG5	0.64445	0.059718	2.2e-16	2.2e-16	N/A
PDSS1	0.644393	N/A	N/A	N/A	N/A
TSC1	0.644361	0.0239781	5.144e-05	2.869e-11	N/A
C12orf41	0.644307	N/A	N/A	N/A	N/A
COPZ1	0.644249	-0.00996509	2.15e-05	2.219e-07	N/A
RAB11FIP2	0.644212	-0.178167	1.279e-06	2.2e-16	N/A
MRPS2	0.644143	0.0396052	2.2e-16	2.2e-16	N/A
AQR	0.644135	N/A	N/A	N/A	N/A
STK38	0.644104	-0.170725	2.2e-16	4.189e-10	8.165e-09
SSH1	0.643868	-0.163731	2.2e-16	2.2e-16	N/A
FAM8A1	0.643805	0.038408	2.2e-16	2.2e-16	0.07184
YWHAZ	0.643792	-0.100131	2.2e-16	3.387e-07	2.2e-16
C16orf42	0.643633	0.0198907	0.07408	0.0003469	N/A
TTRAP	0.643595	-0.084249	2.308e-07	2.2e-16	N/A
LAPTM4A	0.643558	0.127615	2.2e-16	2.2e-16	N/A
DCI	0.643538	-0.0285727	6.792e-12	1.603e-13	N/A
COPS2	0.643472	-0.0132632	2.2e-16	2.2e-16	N/A
C10orf119	0.643458	-0.114335	0.000509	0.1929	N/A
ZNF593	0.643448	-0.0917488	1.985e-07	0.006194	4.652e-07
HSPA4	0.643356	0.0605576	6.922e-11	0.2693	N/A
LCMT1	0.643351	N/A	N/A	N/A	N/A
ETNK1	0.643336	-0.00794214	2.484e-15	5.64e-12	3.675e-11
SLC27A5	0.643293	-0.100244	2.2e-16	2.2e-16	4.723e-11
HEATR3	0.643292	N/A	N/A	N/A	N/A
FXN	0.643249	N/A	N/A	N/A	N/A
CLPTM1	0.643246	N/A	N/A	N/A	N/A
GALNT1	0.643221	0.100795	2.2e-16	2.2e-16	4.716e-09
MRPS33	0.643166	0.0464685	6.682e-06	2.39e-10	N/A
MADD	0.643144	-0.193776	0.05767	2.228e-07	N/A
KIAA0649	0.643062	-0.0396317	4.313e-07	7.81e-12	N/A
GLOD4	0.643024	N/A	N/A	N/A	N/A
GATAD2A	0.642984	-0.126389	2.2e-16	0.0008498	9.984e-08
C20orf20	0.642982	N/A	N/A	N/A	N/A
CLASP1	0.642869	N/A	N/A	N/A	N/A
NUMB	0.64281	0.00988746	4.264e-07	9.365e-07	N/A
CDC23	0.642807	-0.103035	2.2e-16	0.001151	N/A
LSM2	0.642804	-0.000355286	2.2e-16	2.034e-13	N/A
TAF5L	0.642792	0.0736837	0.07268	0.000995	N/A
MON2	0.642691	N/A	N/A	N/A	N/A
SEC24C	0.642671	-0.210057	1.114e-14	0.5748	N/A
PSMD13	0.642637	N/A	N/A	N/A	N/A
NLRX1	0.642629	-0.24102	2.2e-16	2.2e-16	0.5298
ACTR1A	0.642629	-0.102989	0.0003174	0.07923	N/A
C18orf22	0.642465	N/A	N/A	N/A	N/A
CCT7	0.642464	0.126239	0.001753	0.04969	N/A
PIGN	0.642452	N/A	N/A	N/A	N/A
SETDB1	0.642393	-0.0551837	2.2e-16	N/A	2.2e-16
PSMB6	0.642375	-0.0809437	0.002533	0.008769	N/A
PPCDC	0.642369	N/A	N/A	N/A	N/A
ARFGEF2	0.642343	0.033969	2.2e-16	0.1943	1.335e-05
PTPN9	0.64227	-0.128113	1.763e-05	0.0001929	N/A
IER2	0.64215	-0.0419833	0.4032	0.02703	0.2253
FAM49B	0.642104	-0.183652	2.2e-16	0.3166	2.2e-16
C19orf54	0.642013	-0.168226	9.233e-05	0.5289	1.622e-13
ZNF638	0.641955	0.0953555	0.03262	0.03484	N/A
SUOX	0.641914	-0.109466	0.0001857	2.42e-15	0.9411
PLEKHF2	0.64188	-0.186608	2.2e-16	2.495e-11	1.447e-07
WDR48	0.641827	N/A	N/A	N/A	N/A
FBXL6	0.641811	0.0027763	2.2e-16	0.4738	2.2e-16
MEX3C	0.641679	-0.190262	2.2e-16	2.2e-16	N/A
COG2	0.641584	0.0153125	0.01186	2.468e-15	N/A
YWHAQ	0.64141	-0.0889545	2.2e-16	8.447e-10	N/A
TELO2	0.641226	N/A	N/A	N/A	N/A
OXR1	0.641168	-0.346019	0.1267	0.2203	2.216e-10
EIF2B2	0.641157	-0.0806752	8.089e-16	2.2e-16	8.575e-08
ZNF428	0.641089	-0.118179	2.2e-16	0.001901	2.2e-16
CHUK	0.64104	-0.349413	2.2e-16	5.671e-13	N/A
PISD	0.641018	-0.319289	0.0002534	0.1635	N/A
[truncated: 9,144 more rows]
