# Supplementary material for: Identification of Tumor Suppressors and Oncogenes from Genomic and Epigenetic Features in Ovarian Cancer
Source: PLoS One. 2011 Dec 8;6(12):e28503. doi: 10.1371/journal.pone.0028503 (PMC3234280; doi:10.1371/journal.pone.0028503)
Supplement: Table S3 — Ovarian cancer genes with large expression deviation within TCGA data set. Genes with high and low CNV in at least 20% of TCGA data set samples are presented for expression deviations from normal. (XLS) [file pone.0028503.s011.xls]

## Sheet: Sheet1
Table S3
Wrzeszczynski, KO. & Lucito R., 2011. “Identification of Genomic and Epigenetic Features of Tumor Suppressors and Oncogenes in Ovarian Cancer”.
Cold Spring Harbor Laboratory, Cold Spring Harbor, NY 11724 USA.
Supplementary Table 3: Ovarian Cancer Genes with Large Expression Deviation within TCGA data set*
Gene	Normal Expression	Tumor Expression	Tumor Expression Std. Dev.
SMC4	5.1054	8.4007	0.5746
GPR172A	4.0832	6.3897	0.5943
SS18L1	4.3557	6.5522	0.6141
ASF1B	3.8958	6.7143	0.7585
ATAD2	3.2609	6.7361	0.7747
CCNE1	3.8853	7.964	0.8291
ECT2	3.8751	7.6083	0.8338
GOLT1B	4.2262	6.4528	0.8401
OPLAH	3.3762	5.2885	0.8657
ARNTL2	3.4522	5.2022	1.2993
LAMP3	4.0841	6.3994	1.7738
BCAT1	3.3855	6.2847	2.045
LMO3	3.3786	5.3228	2.1586
SST	4.5108	6.9573	2.8717
EPHX2	5.9165	3.9183	0.4607
GSTT1	6.5413	3.8107	0.4965
EFHC2	5.6599	3.768	0.5949
MAOA	6.7913	4.223	0.7223
MAOB	9.1813	5.2984	1.1875
NDP	6.9935	4.1112	1.3729
*Genes with high and low CNV in at least 20% of TCGA data set samples were examined for expression (broad.mit.edu_HT_HG-U133A) deviations from normal.
