# Supplementary material for: Identification of Tumor Suppressors and Oncogenes from Genomic and Epigenetic Features in Ovarian Cancer
Source: PLoS One. 2011 Dec 8;6(12):e28503. doi: 10.1371/journal.pone.0028503 (PMC3234280; doi:10.1371/journal.pone.0028503)
Supplement: Table S6 — Copy number derived methylation and expression of tumor suppressors and oncogenes. Methylation and expression properties per copy number variation (from both the MSKCC and TCGA data sets) a presented for a curated list of known genes implicated in ovarian cancer or shown to be significant in cancer pathogenesis. (XLS) [file pone.0028503.s014.xls]

## Sheet: Sheet1
Table S6
Wrzeszczynski, KO. & Lucito R., 2011. “Identification of Genomic and Epigenetic Features of Tumor Suppressors and Oncogenes in Ovarian Cancer”.
Cold Spring Harbor Laboratory, Cold Spring Harbor, NY 11724 USA.
Supplementary Table 6: Copy Number Derived Methylation and Expression of Tumor Suppressors and Oncogenes
TCGA Data Set						MSKCC Data Set
Gene	Copy Number Variation	CNV Frequency	Seg.mean	Methylation	Expression	Gene	Copy Number Variation	CNV Frequency	Seg.mean	Methylation	Expression
Tumor Suppressors						Tumor Suppressors
RB1	Amplified	0.03	0.62	0.68	5.57	RB1	Amplified	0	0	0	0
RB1	Neutral	0.29	0.04	0.64	5.13	RB1	Neutral	0.17	0.03	0.98	5.04
RB1	Deleted	0.67	-0.54	0.61	4.85	RB1	Deleted	0.83	-0.12	0.99	4.66
PTEN	Amplified	0.03	0.7	0.03	6.61	PTEN	Amplified	0	0	0	0
PTEN	Neutral	0.57	0.08	0.05	5.69	PTEN	Neutral	0.42	0.03	1.03	5.43
PTEN	Deleted	0.4	-0.56	0.06	4.93	PTEN	Deleted	0.58	-0.04	1.04	5.32
DAB2	Amplified	0.2	0.75	0.1	5.36	ARID1A	Amplified	0	0	0	0
DAB2	Neutral	0.71	0.25	0.13	5.64	ARID1A	Neutral	0.6	0.04	0.98	4.87
DAB2	Deleted	0.1	-0.4	0.15	5.1	ARID1A	Deleted	0.4	-0.05	0.98	4.78
DLEC1	Amplified	0.01	0.88	0.04	3.55	DAB2	Amplified	0	0	0	0
DLEC1	Neutral	0.65	0.11	0.09	3.49	DAB2	Neutral	0.5	0.09	1.04	6.15
DLEC1	Deleted	0.34	-0.45	0.15	3.41	DAB2	Deleted	0.5	-0.03	1.01	6.25
TP53	Amplified	0	0.59	0.01	3.89	WWOX	Amplified	0	0	0	0
TP53	Neutral	0.21	0.02	0.05	5.04	WWOX	Neutral	0.17	0.03	1.11	5.63
TP53	Deleted	0.79	-0.49	0.08	4.84	WWOX	Deleted	0.82	-0.11	1.11	5.44
NF1	Amplified	0	0	0	0	NF1	Amplified	0	0	0	0
NF1	Neutral	0.05	0.02	1.23	4.62	NF1	Neutral	0.17	-0.14	0.08	4.03
NF1	Deleted	0.95	-0.11	1.13	4.62	NF1	Deleted	0.83	-0.54	0.12	3.89
SPARC	Amplified	0.03	0.6	0.11	7.67	RPS6KA2	Amplified	0	0	0	0
SPARC	Neutral	0.51	0.13	0.15	8.91	RPS6KA2	Neutral	0.2	0.04	1.2	5.02
SPARC	Deleted	0.46	-0.48	0.13	8.77	RPS6KA2	Deleted	0.8	-0.05	1.19	5.2
TMPRSS2	Amplified	0.02	0.65	0.27	3.4	TP53	Amplified	0	0	0	0
TMPRSS2	Neutral	0.53	0.13	0.21	3.48	TP53	Neutral	0.07	0.06	0.97	5.33
TMPRSS2	Deleted	0.45	-0.49	0.23	3.44	TP53	Deleted	0.93	-0.1	0.9	4.89
CDKN2A	Amplified	0.05	0.72	0.44	7.29	TMPRSS2	Amplified	0	0	0	0
CDKN2A	Neutral	0.45	0.15	0.36	6.27	TMPRSS2	Neutral	0.65	0.05	1.16	4.7
CDKN2A	Deleted	0.5	-0.57	0.29	5.31	TMPRSS2	Deleted	0.35	-0.09	1.14	4.69
CASP9	Amplified	0.03	0.68	0.05	6.47	CDKN2A	Amplified	0	0	0	0
CASP9	Neutral	0.59	0.12	0.05	5.68	CDKN2A	Neutral	0.45	0.06	1.17	3.85
CASP9	Deleted	0.38	-0.48	0.07	5.03	CDKN2A	Deleted	0.55	-0.07	1.17	3.76
PLAGL1	Amplified	0.02	0.63	0.75	4.83	DIRAS3	Amplified	0	0	0	0
PLAGL1	Neutral	0.25	0.12	0.71	5.07	DIRAS3	Neutral	0.62	0.06	1.08	4.51
PLAGL1	Deleted	0.74	-0.5	0.67	4.61	DIRAS3	Deleted	0.38	-0.04	1.08	4.49
WWOX	Amplified	0.01	0.93	0.05	4.4	BRCA2	Amplified	0	0	0	0
WWOX	Neutral	0.17	-0.02	0.05	4.77	BRCA2	Neutral	0.2	0.06	1.04	3.29
WWOX	Deleted	0.82	-0.59	0.06	4.44	BRCA2	Deleted	0.8	-0.11	0.99	3.27
RPS6KA2	Amplified	0	0.61	0.17	5.93	CASP9	Amplified	0	0	0	0
RPS6KA2	Neutral	0.21	0.07	0.3	5.32	CASP9	Neutral	0.62	0.05	1.03	6.53
RPS6KA2	Deleted	0.78	-0.53	0.3	4.9	CASP9	Deleted	0.38	-0.05	1.06	6.42
BRCA1	Amplified	0.01	0.75	0.37	5.22	PLAGL1	Amplified	0.03	1.06	1.13	10.36
BRCA1	Neutral	0.3	-0.08	0.39	4.04	PLAGL1	Neutral	0.2	0.04	1.14	5.73
BRCA1	Deleted	0.7	-0.48	0.41	3.74	PLAGL1	Deleted	0.77	-0.05	1.14	4.94
BRCA2	Amplified	0.04	0.67	0.37	4.14	OPCML	Amplified	0	0	0	0
BRCA2	Neutral	0.31	0.09	0.38	3.75	OPCML	Neutral	0.6	0.04	1.12	3.42
BRCA2	Deleted	0.65	-0.52	0.37	3.45	OPCML	Deleted	0.4	-0.08	1.11	3.45
DIRAS3	Amplified	0.03	0.71	0.6	3.62	DLEC1	Amplified	0	0	0	0
DIRAS3	Neutral	0.73	0.16	0.6	3.71	DLEC1	Neutral	0.7	0.05	0.99	4.87
DIRAS3	Deleted	0.24	-0.44	0.55	3.63	DLEC1	Deleted	0.3	-0.03	1.01	4.88
PEG3	Amplified	0.05	0.76	0.61	3.7	Oncogenes
PEG3	Neutral	0.41	0.15	0.56	3.77	MYC	Amplified	0.13	0.69	0.96	8.28
PEG3	Deleted	0.54	-0.5	0.51	3.5	MYC	Neutral	0.8	0.16	0.98	7.61
ARID1A	Amplified	0.01	0.77	0.02	6.65	MYC	Deleted	0.07	-0.04	0.98	8.26
ARID1A	Neutral	0.51	0.09	0.05	6.31	CDC25A	Amplified	0	0	0	0
ARID1A	Deleted	0.48	-0.48	0.06	5.83	CDC25A	Neutral	0.7	0.06	1.15	5.72
OPCML	Amplified	0.06	0.79	0.44	3.18	CDC25A	Deleted	0.3	-0.04	1.15	5.63
OPCML	Neutral	0.58	0.11	0.4	3.2	PIK3CA	Amplified	0	0	0	0
OPCML	Deleted	0.36	-0.55	0.46	3.2	PIK3CA	Neutral	0.88	0.12	0.99	5.04
Oncogenes						PIK3CA	Deleted	0.12	-0.01	1.01	4.74
MYC	Amplified	0.51	1	0.05	8.07	PIK3R1	Amplified	0	0	0	0
MYC	Neutral	0.46	0.3	0.05	7.65	PIK3R1	Neutral	0.3	0.06	0.96	5.2
MYC	Deleted	0.02	-0.44	0.06	6.77	PIK3R1	Deleted	0.7	-0.06	0.96	5.22
CDC25A	Amplified	0.02	0.81	0.04	4.57	NOTCH3	Amplified	0	0	0	0
CDC25A	Neutral	0.64	0.12	0.04	4.38	NOTCH3	Neutral	0.5	0.09	0.98	6.63
CDC25A	Deleted	0.34	-0.41	0.04	4.12	NOTCH3	Deleted	0.5	-0.05	0.97	7.04
PIK3CA	Amplified	0.34	0.76	0.06	6.31	CDC25A	Amplified	0	0	0	0
PIK3CA	Neutral	0.65	0.31	0.06	5.76	CDC25A	Neutral	0.7	0.06	1.15	5.72
PIK3CA	Deleted	0.01	-0.45	0.07	4.1	CDC25A	Deleted	0.3	-0.04	1.15	5.63
NOTCH3	Amplified	0.25	0.97	0.08	5.35	AKT2	Amplified	0.03	0.56	1.09	4.93
NOTCH3	Neutral	0.64	0.21	0.13	4.99	AKT2	Neutral	0.45	0.06	1.09	4.51
NOTCH3	Deleted	0.11	-0.42	0.14	4.86	AKT2	Deleted	0.52	-0.09	1.07	4.5
EIF5A2	Amplified	0.38	0.76	0.08	3.58	FGFR1	Amplified	0.02	0.6	1.25	6.83
EIF5A2	Neutral	0.62	0.32	0.07	3.53	FGFR1	Neutral	0.6	0.09	1.12	6.44
EIF5A2	Deleted	0	0	0	0	FGFR1	Deleted	0.38	-0.12	1.13	6.09
STAT3	Amplified	0	0	0	0	EIF5A2	Amplified	0	0	0	0
STAT3	Neutral	0.27	-0.08	0.05	8.37	EIF5A2	Neutral	0.88	0.12	1	3.3
STAT3	Deleted	0.73	-0.49	0.08	7.85	EIF5A2	Deleted	0.12	-0.01	1.02	3.38
ETV6	Amplified	0.23	0.88	0.03	4.08	STAT3	Amplified	0	0	0	0
ETV6	Neutral	0.61	0.25	0.04	3.87	STAT3	Neutral	0.05	0.02	1.19	8.91
ETV6	Deleted	0.16	-0.47	0.04	3.72	STAT3	Deleted	0.95	-0.1	1.22	7.92
EGFR	Amplified	0.02	0.67	0.02	4.21	CCNE1	Amplified	0.12	0.68	1.17	8.44
EGFR	Neutral	0.79	0.19	0.05	4.28	CCNE1	Neutral	0.42	0.09	1.14	7.59
EGFR	Deleted	0.19	-0.46	0.05	4.07	CCNE1	Deleted	0.45	-0.05	1.11	6.72
FGF1	Amplified	0.03	0.61	0.49	3.68	ERBB2	Amplified	0.03	0.54	1.39	9.83
FGF1	Neutral	0.48	0.13	0.56	3.55	ERBB2	Neutral	0.07	0.05	1.07	7.87
FGF1	Deleted	0.49	-0.49	0.55	3.53	ERBB2	Deleted	0.9	-0.1	1.02	8.01
AKT2	Amplified	0.15	1.09	0.08	3.54	EGFR	Amplified	0	0	0	0
AKT2	Neutral	0.47	0.17	0.15	3.31	EGFR	Neutral	0.55	0.08	1.28	6.98
AKT2	Deleted	0.38	-0.48	0.21	3.24	EGFR	Deleted	0.45	-0.05	1.19	6.85
KRAS	Amplified	0.31	1.08	0.03	8.96	ATAD2	Amplified	0.07	0.59	0.97	5.87
KRAS	Neutral	0.58	0.24	0.04	8.03	ATAD2	Neutral	0.82	0.16	1.02	5.83
KRAS	Deleted	0.11	-0.48	0.04	7.1	ATAD2	Deleted	0.1	-0.04	1.09	5.96
RAB25	Amplified	0.17	0.72	0.34	7.41	PDGFRA	Amplified	0	0	0	0
RAB25	Neutral	0.82	0.28	0.45	6.31	PDGFRA	Neutral	0.3	0.04	0.9	4.74
RAB25	Deleted	0.01	-0.41	0.54	5.8	PDGFRA	Deleted	0.7	-0.08	0.91	4.62
AURKA	Amplified	0.22	0.81	0.12	6.55	ETV6	Amplified	0	0	0	0
AURKA	Neutral	0.73	0.3	0.13	6.18	ETV6	Neutral	0.62	0.09	1.02	4.61
AURKA	Deleted	0.05	-0.45	0.18	5.59	ETV6	Deleted	0.38	-0.04	1.04	4.74
PIK3R1	Amplified	0.02	0.62	0.83	6.38	Biomarkers/Cancer-Related
PIK3R1	Neutral	0.16	0.04	0.81	5.72	WFDC2	Amplified	0.05	0.56	0.94	10.3
PIK3R1	Deleted	0.83	-0.54	0.83	5.5	WFDC2	Neutral	0.7	0.11	0.97	11.21
ERG	Amplified	0.03	0.66	0.1	3.68	WFDC2	Deleted	0.25	-0.03	0.98	9.55
ERG	Neutral	0.54	0.13	0.18	3.62	MLH1	Amplified	0	0	0	0
ERG	Deleted	0.43	-0.47	0.19	3.58	MLH1	Neutral	0.7	0.05	1	7.17
ATAD2	Amplified	0.42	0.92	0.03	6.71	MLH1	Deleted	0.3	-0.03	1.01	6.89
ATAD2	Neutral	0.53	0.28	0.03	5.92	ID4	Amplified	0	0	0	0
ATAD2	Deleted	0.05	-0.47	0.04	4.97	ID4	Neutral	0.3	0.05	1.17	6.42
PDGFRA	Amplified	0.04	0.8	0.05	4.97	ID4	Deleted	0.7	-0.04	1.35	6.35
PDGFRA	Neutral	0.46	0.11	0.1	5.19	EED	Amplified	0.03	0.53	1.21	5.67
PDGFRA	Deleted	0.49	-0.48	0.12	5.15	EED	Neutral	0.57	0.06	1.04	4.84
ERBB2	Amplified	0.01	1.08	0.1	6.63	EED	Deleted	0.4	-0.03	1.04	4.63
ERBB2	Neutral	0.25	-0.05	0.08	5.29	SUZ12	Amplified	0	0	0	0
ERBB2	Deleted	0.74	-0.49	0.1	4.99	SUZ12	Neutral	0.05	0.02	1.11	6.53
Biomarkers/Cancer-Related						SUZ12	Deleted	0.95	-0.11	1.07	6.5
WFDC2	Amplified	0.17	0.81	0.06	11.58	GNAQ	Amplified	0	0	0	0
WFDC2	Neutral	0.76	0.28	0.08	11.09	GNAQ	Neutral	0.38	0.04	1.18	6.63
WFDC2	Deleted	0.07	-0.49	0.1	10.71	GNAQ	Deleted	0.62	-0.07	1.17	6.56
MLH1	Amplified	0.02	0.8	0.4	8.21	SMARCA4	Amplified	0	0	0	0
MLH1	Neutral	0.65	0.12	0.26	7.37	SMARCA4	Neutral	0.46	0.08	1.08	7.28
MLH1	Deleted	0.33	-0.46	0.2	6.86	SMARCA4	Deleted	0.54	-0.05	1.1	7.51
ID4	Amplified	0.16	0.79	0.05	8.29	MDM2	Amplified	0	0	0	0
ID4	Neutral	0.71	0.27	0.06	7.64	MDM2	Neutral	0.53	0.06	0.95	3.15
ID4	Deleted	0.13	-0.49	0.07	6.84	MDM2	Deleted	0.47	-0.06	0.98	3.19
ABL1	Amplified	0	0	0	0	ABL1	Amplified	0	0	0	0
ABL1	Neutral	0.39	0.07	0.09	7.35	ABL1	Deleted	0.35	0.04	1.14	7.33
ABL1	Deleted	0.61	-0.48	0.12	6.58	ABL1	Neutral	0.65	-0.07	1.15	7.57
CDK4	Amplified	0.04	0.8	0.1	9.93	CDK4	Amplified	0	0	0	0
CDK4	Neutral	0.78	0.19	0.13	9.12	CDK4	Neutral	0.55	0.08	0.94	6.05
CDK4	Deleted	0.18	-0.44	0.16	8.07	CDK4	Deleted	0.45	-0.06	0.95	5.95
E2F1	Amplified	0.18	0.81	0.02	4.72	E2F1	Amplified	0	0	0	0
E2F1	Neutral	0.8	0.25	0.03	4.44	E2F1	Neutral	0.75	0.1	1.07	6.54
E2F1	Deleted	0.02	-0.41	0.05	4.27	E2F1	Deleted	0.25	-0.04	1.12	6.64
PEA15	Amplified	0.14	0.69	0.44	9.26	MLL	Amplified	0	0	0	0
PEA15	Neutral	0.82	0.28	0.43	9.11	MLL	Neutral	0.6	0.04	1.13	4.24
PEA15	Deleted	0.02	-0.37	0.42	8.73	MLL	Deleted	0.4	-0.05	1.14	4.16
MDM2	Amplified	0.08	0.9	0.05	3.58	MLL4	Amplified	0.05	0.58	1.18	3.31
MDM2	Neutral	0.73	0.21	0.05	3.41	MLL4	Neutral	0.53	0.07	1.18	3.42
MDM2	Deleted	0.19	-0.46	0.06	3.34	MLL4	Deleted	0.42	-0.05	1.2	3.51
MDM4	Amplified	0.13	0.75	0.02	3.1	MDM2	Amplified	0	0	0	0
MDM4	Neutral	0.82	0.23	0.04	3.02	MDM2	Neutral	0.53	0.07	1.02	4.03
MDM4	Deleted	0.05	-0.37	0.05	2.9	MDM2	Deleted	0.47	-0.06	1.05	4.09
PIAS3	Amplified	0.17	0.85	0.05	5.88	MDM4	Amplified	0	0	0	0
PIAS3	Neutral	0.82	0.27	0.05	5.32	MDM4	Neutral	0.8	0.07	1.01	3.15
PIAS3	Deleted	0.01	-0.33	0.05	4.22	MDM4	Deleted	0.2	-0.05	1.02	3.19
MLL	Amplified	0.05	0.79	0.05	5.81	JAK2	Amplified	0	0	0	0
MLL	Neutral	0.62	0.14	0.06	4.98	JAK2	Neutral	0.45	0.06	1.17	4.29
MLL	Deleted	0.33	-0.51	0.09	4.61	JAK2	Deleted	0.55	-0.08	1.21	4.18
ITGB1	Amplified	0.12	0.73	0.02	5.23	PIAS3	Amplified	0.03	0.86	1.08	6.75
ITGB1	Neutral	0.75	0.24	0.03	5.11	PIAS3	Neutral	0.76	0.07	1.11	5.95
ITGB1	Deleted	0.13	-0.42	0.03	4.9	PIAS3	Deleted	0.21	-0.02	1.17	5.72
SIRPA	Amplified	0.18	0.77	0.04	4.06	CD47	Amplified	0.03	0.68	1.11	8.91
SIRPA	Neutral	0.68	0.27	0.04	4.06	CD47	Neutral	0.77	0.06	1.11	9.54
SIRPA	Deleted	0.14	-0.45	0.04	3.97	CD47	Deleted	0.2	-0.03	1.08	9.57
CD47	Amplified	0.15	0.78	0.34	8.97	CALR	Amplified	0	0	0	0
CD47	Neutral	0.8	0.26	0.34	8.64	CALR	Neutral	0.47	0.08	1.05	6.06
CD47	Deleted	0.05	-0.5	0.36	7.71	CALR	Deleted	0.53	-0.05	1.07	5.96
CD44	Amplified	0.04	0.92	0.04	5.53	ITGB1	Amplified	0	0	0	0
CD44	Neutral	0.59	0.12	0.07	5.14	ITGB1	Neutral	0.5	0.05	1.12	3.68
CD44	Deleted	0.37	-0.48	0.08	4.63	ITGB1	Deleted	0.5	-0.04	1.1	3.62
CALR	Amplified	0.21	0.96	0.02	7.47	PPP2R1A	Amplified	0	0	0	0
CALR	Neutral	0.57	0.2	0.03	7.12	PPP2R1A	Neutral	0.41	0.04	1.08	8.2
CALR	Deleted	0.22	-0.46	0.04	6.86	PPP2R1A	Deleted	0.59	-0.09	1.12	7.97
PPP2R1A	Amplified	0.03	0.81	0.03	7.65	IDH1	Amplified	0	0	0	0
PPP2R1A	Neutral	0.41	0.11	0.06	7.24	IDH1	Neutral	0.65	0.05	0.96	7.94
PPP2R1A	Deleted	0.56	-0.49	0.08	6.57	IDH1	Deleted	0.35	-0.04	0.98	8.04
IDH1	Amplified	0.06	0.61	0.07	9.13	IDH2	Amplified	0	0	0	0
IDH1	Neutral	0.78	0.2	0.07	8.7	IDH2	Neutral	0.35	0.06	1.16	8.05
IDH1	Deleted	0.16	-0.46	0.11	7.93	IDH2	Deleted	0.65	-0.09	1.14	7.87
IDH2	Amplified	0.04	0.77	0.02	9.18	IDH3B	Amplified	0	0	0	0
IDH2	Neutral	0.53	0.16	0.03	8.32	IDH3B	Neutral	0.72	0.08	0.99	7.1
IDH2	Deleted	0.43	-0.51	0.04	7.29	IDH3B	Deleted	0.28	-0.04	1.01	6.91
IDH3A	Amplified	0.02	0.71	0.01	6.45	IDH3G	Amplified	0.03	0.5	0.97	6.83
IDH3A	Neutral	0.46	0.08	0.04	5.69	IDH3G	Neutral	0.82	0.16	0.97	6.98
IDH3A	Deleted	0.52	-0.52	0.05	5.04	IDH3G	Deleted	0.15	-0.03	1	6.51
IDH3B	Amplified	0.2	0.79	0.03	8.24
IDH3B	Neutral	0.66	0.27	0.05	7.63
IDH3B	Deleted	0.14	-0.46	0.06	6.73
